# Supplementary material for: Fluid balance trajectories and prognosis in patients with acute myocardial infarction complicated by cardiogenic shock: a group-based trajectory model approach
Source: Front Cardiovasc Med. 2026 Jan 5;12:1674197. doi: 10.3389/fcvm.2025.1674197 (PMC12812695; doi:10.3389/fcvm.2025.1674197)
Supplement: Supplementary file 1 [file Datasheet1.csv]

hadm_id	age	gender	weight	height	wbc	plt	hb	rdw	hct	na	k	ca	cl	glu	ag	alt	ast	bun	cr	pt	aptt	inr	ph	paco2	pao2	lac	ldh	ck	ckmb	tnt	t	hr	rr	sbp	dbp	mbp	spo2	afib	htn	dm	hlp	copd	pna	ckd	aceiarb	bblocker	furosemide	spironolactone	dobutamine
20014219	71	M	99	173	10.3	347	9.3	15.2	29.7	132	5.7	9.2	97	300	23	39	61	14	1.3	12.9	32.5	1.2	7.34	34	84	2.5	515	84	10	1.11	36.39	88	24	111	61	74	95	1	1	1	1	NA	NA	NA	1	1	1	NA	NA
20020237	73	M	103	178	18.9	175	7.9	14	24.4	139	4.1	7.3	110	162	11	8	20	15	1.8	17.1	31.2	1.6	7.37	42	363	1.6	266	NA	2	0.68	36.44	88	15	121	47	69	97	1	1	NA	1	1	NA	NA	NA	1	1	NA	NA
20022423	89	M	60	180	9.9	89	9.8	15.6	30.2	136	5.5	9	90	94	20	22	29	139	3.2	74.6	44.2	7	7.4	41	121	3.8	381	NA	9	0.16	36.5	61	29	105	84	90	92	NA	1	NA	1	NA	NA	1	NA	NA	1	NA	NA
20025344	84	M	60	168	11	134	9.8	20.8	28.8	134	4.6	8.8	94	365	25	80	91	112	3.2	27.9	39.4	2.5	7.34	38	69	3.6	365	68	9	0.76	36.28	64	21	141	72	89	95	1	1	NA	NA	NA	NA	1	NA	1	1	NA	NA
20054367	91	M	91.6	NA	11.2	264	12.7	13.4	39.3	146	3.6	8.2	110	169	12	21	42	29	1	13.7	45.6	1.3	NA	NA	NA	1.7	NA	NA	24	0.48	36.44	109	23	124	88	100	100	1	1	NA	1	NA	NA	NA	NA	1	1	NA	NA
20055820	57	M	86	NA	13.8	239	13.7	12.6	42.5	137	4	7.3	105	238	10	115	189	19	0.8	14.5	56.7	1.3	7.28	46	84	1.1	488	1284	121	2.02	37.78	73	17	121	72	83	95	NA	1	NA	NA	NA	NA	NA	1	1	1	1	NA
20078438	63	F	60.6	170	9.3	321	13.7	15	41.9	141	3.7	8.7	108	146	12	NA	NA	18	0.5	11.5	59.6	1	7.38	39	113	NA	NA	2549	218	4.99	35.67	81	6	106	86	90	92	NA	NA	NA	1	NA	NA	NA	1	1	1	NA	NA
20084069	65	M	128.9	183	9.3	262	9.7	17	31.1	136	4.3	8.9	95	332	14	137	126	59	2	25.4	39.9	2.3	7.32	53	24	3.6	1103	174	27	1.18	36.72	86	14	105	69	78	100	1	1	1	1	NA	NA	NA	1	1	1	NA	NA
20101773	77	M	88.7	NA	9	125	8.3	14.7	25.9	139	4.9	7.9	106	180	12	14	26	33	2.4	12.7	39.2	1.2	7.21	56	63	3.5	514	1869	10	1.37	39.28	88	24	120	49	67	91	1	1	1	1	NA	NA	1	NA	1	1	NA	NA
20103583	77	F	49	NA	4.4	128	7.6	19.9	23.5	136	3.3	7.4	108	140	8	29	20	24	0.5	NA	NA	NA	NA	NA	NA	2.5	234	23	3	0.09	37.22	99	22	78	53	56	95	1	1	1	1	NA	NA	1	NA	1	NA	NA	NA
20105129	62	F	85	152	19.2	190	11.4	15.4	36.8	135	5.6	8.2	103	294	19	40	138	48	2.1	32.5	49.1	2.9	7.3	38	189	2	NA	1117	89	5.02	39.06	112	21	158	75	94	100	NA	1	1	1	1	NA	NA	NA	1	1	NA	1
20110749	52	M	77.6	168	11.9	239	12	15.3	38.4	136	4.7	8.9	105	117	9	14	35	20	1	17.3	37.2	1.6	7.39	43	362	2	NA	NA	NA	NA	38.67	90	16	109	83	91	100	NA	NA	1	NA	NA	NA	NA	1	1	1	NA	NA
20122564	77	F	77.5	NA	7.5	204	6.9	16.2	20.8	143	4	8.8	109	117	18	34	175	13	0.6	15.7	37.2	1.5	7.34	40	142	7.1	476	NA	NA	NA	35.5	87	13	104	61	70	99	1	1	1	1	NA	NA	NA	NA	1	1	NA	NA
20136561	65	F	56.9	137	21.8	320	9.5	16.5	29.4	131	3.7	8	97	101	16	41	93	22	1.5	16.2	31.6	1.5	7.43	28	109	0.5	NA	517	44	0.7	37.33	94	23	139	88	102	95	NA	1	1	1	NA	NA	NA	1	1	1	NA	NA
20163350	57	F	115	178	26.8	311	10.8	15.1	35.5	136	4.3	7.3	103	352	21	90	139	17	1.7	14	150	1.3	7.26	36	170	3.9	3146	268	24	3.72	36.56	122	11	84	34	46	98	NA	NA	NA	NA	NA	1	NA	NA	1	1	NA	1
20167291	69	M	67	NA	22.8	271	10.7	16.5	32.7	137	4.2	7.3	105	216	14	151	276	32	1.4	15	69.8	1.3	7.22	46	168	3.8	370	2117	171	2.25	36.33	89	14	115	52	68	100	1	1	NA	1	NA	NA	NA	1	1	1	NA	NA
20197472	56	F	47.2	NA	3.1	87	8.7	19.1	27.7	144	2.1	8.3	124	63	8	NA	NA	37	1.4	13	35.7	1.2	7.41	19	39	0.8	240	NA	NA	1.15	36.11	97	24	150	86	103	95	NA	NA	NA	NA	NA	NA	1	1	1	1	NA	1
20236757	69	M	93.2	NA	9.6	119	12.9	14.5	40.1	139	4.3	7.9	91	121	5	16	25	21	1	30.3	35.5	2.8	7.41	71	92	1	340	NA	NA	NA	37.22	95	26	51	34	38	79	1	NA	NA	NA	1	NA	1	1	1	1	1	NA
20252271	94	M	67.1	NA	14.7	191	11.7	14.1	36.9	126	7	7.1	95	211	19	214	301	36	2.4	11.6	98.5	1.1	7.18	44	67	4.3	NA	178	10	0.25	33.67	129	21	108	59	70	95	NA	1	NA	NA	NA	NA	1	NA	1	1	NA	NA
20265910	56	M	87	163	32.6	318	16.9	13.7	50.8	136	4.3	6.7	106	330	16	30	130	28	1.6	16.2	44.8	1.5	7.13	59	58	3.8	608	1357	99	1.84	36.61	132	13	86	63	68	75	1	NA	NA	NA	NA	NA	1	NA	1	1	NA	1
20275815	65	F	47	152	19.2	225	10.4	14.6	34.7	137	4.2	8.3	104	208	14	32	166	30	0.8	16.8	59.1	1.5	7.42	32	116	3	908	NA	191	2.34	36.61	110	27	106	81	91	100	NA	1	1	1	NA	NA	NA	NA	NA	1	1	NA
20319194	78	M	82	173	29.5	54	6.6	19.1	21.6	142	4.1	8.5	98	135	25	574	628	24	2.4	16.8	25.7	1.5	7.38	33	31	12	989	NA	25	0.99	36.33	87	23	97	60	72	96	1	1	NA	1	NA	1	NA	1	1	1	NA	1
20319254	72	M	81	188	4.2	30	7.7	20	24.5	142	3.9	7.9	100	139	24	18	43	91	4	15.8	49.2	1.5	7.29	NA	NA	NA	245	NA	4	0.19	36.22	71	18	109	50	64	100	NA	1	1	NA	NA	NA	1	NA	NA	1	NA	NA
20326731	90	M	93.1	170	9	158	9	12.9	27.1	136	4	7.8	99	323	21	NA	NA	111	3.3	13	27	1.2	7.23	38	111	1.1	NA	1091	130	11.66	36.39	64	9	97	68	78	93	1	1	1	1	NA	NA	1	NA	1	1	NA	NA
20332450	45	F	67.7	163	21.3	197	7.5	13.6	22.2	138	3.3	7.2	108	113	10	27	148	6	0.6	18.5	32	1.7	7.38	35	357	1.5	NA	3109	175	5.05	36.44	84	18	109	66	80	100	NA	1	1	1	NA	NA	NA	1	1	1	NA	NA
20346426	76	F	43.5	155	13.2	228	11.2	15.9	36.3	149	3.8	8.4	107	120	25	42	67	16	1.7	31.6	35.9	2.9	7.38	36	25	7.9	638	204	6	0.66	37.67	101	24	115	67	82	95	NA	NA	1	NA	NA	NA	NA	NA	NA	1	NA	1
20367221	90	F	55.1	163	20	141	14.8	15.2	46.1	142	3.7	8.3	107	151	15	45	235	15	1	13.2	68.9	1.2	7.43	32	118	2.4	932	NA	192	2.33	36.44	96	19	104	83	91	91	1	1	NA	NA	NA	NA	NA	1	1	1	NA	1
20369773	65	M	94	175	16.5	462	9.3	15.2	28.8	134	4.5	9.1	103	400	17	14	19	26	1.2	13.3	36.6	1.1	7.24	58	55	4.2	161	76	5	0.09	37.78	68	25	100	56	66	96	NA	1	1	NA	NA	NA	NA	1	1	1	NA	NA
20373636	83	M	55	NA	9.4	134	9.3	16	28.6	140	5.2	7.6	109	201	21	523	705	25	1.8	19.6	30.1	1.8	7.2	33	41	6.4	1195	154	13	0.42	37.44	95	20	108	69	78	100	NA	1	1	1	NA	1	1	NA	NA	1	NA	1
20431911	72	F	77.5	NA	10.8	434	8.5	12.8	26.9	139	3.7	8.9	102	256	16	23	39	11	1	13.8	56.9	1.3	7.5	37	135	1.3	NA	160	3	1.54	36.39	73	15	108	60	70	98	NA	1	1	1	NA	NA	1	1	1	1	NA	1
20438895	52	M	90	180	19.5	194	10.9	15.9	33.6	141	6.2	11.2	108	416	13	1159	1238	58	2.3	17.6	27.9	1.6	7.34	42	37	2.4	2439	2260	92	NA	37.72	106	15	110	73	84	87	1	1	1	1	NA	NA	NA	NA	1	1	NA	NA
20445698	47	M	83	180	17.8	305	14.4	12.6	44	139	4.7	8.3	101	122	12	55	52	20	1	13.1	44.2	1.2	NA	NA	NA	2	NA	4939	483	8.39	36.67	109	25	96	65	71	100	NA	NA	NA	1	NA	NA	NA	1	1	1	NA	NA
20453886	60	M	166	173	17.9	235	10.8	14	35.3	130	5.6	8.6	97	148	13	130	601	33	2.2	12.1	34	1.1	7.19	60	72	1	922	NA	NA	10.04	37	80	28	98	56	69	61	1	1	NA	NA	NA	1	1	NA	1	1	NA	NA
20467639	82	M	61.3	168	18.1	230	14.9	15.8	45.3	143	4	9.1	106	183	18	30	56	67	1.7	88	43.2	8.2	7.4	44	41	2.2	676	83	14	0.48	36.78	114	30	116	63	75	91	1	1	NA	1	NA	1	NA	1	1	1	NA	NA
20486592	52	M	82	NA	20.1	255	15	12.7	44.2	139	4.7	8.1	106	159	16	252	458	12	1.2	11.8	35.1	1.1	7.27	43	294	2.8	598	2664	230	4.34	36.61	85	17	100	67	74	100	NA	NA	NA	NA	NA	NA	NA	1	1	NA	NA	NA
20508757	82	M	102.3	170	28.9	347	11.1	15.7	35.5	132	4.3	8.2	92	163	14	9	19	29	4.4	17.4	31.1	1.6	7.43	43	29	3.6	221	NA	NA	NA	37.56	111	16	78	50	59	99	1	1	1	1	1	1	1	NA	1	NA	NA	NA
20519729	70	M	83.2	168	19.7	207	10.7	14.2	32.2	135	4.3	7.3	105	146	18	NA	NA	15	1	12.9	25.8	1.2	7.51	25	87	2.2	NA	445	27	2.04	35.89	120	21	109	66	75	93	1	NA	NA	1	NA	1	NA	NA	1	1	1	NA
20564918	69	F	55.4	163	38.2	437	9.3	14.6	29.6	132	4.7	9.6	96	122	21	59	139	40	2.6	12.6	42.3	1.2	7.38	34	54	1.9	NA	280	98	3.1	37.06	97	17	128	60	76	91	NA	1	NA	1	NA	NA	1	NA	1	1	NA	1
20629747	81	M	109	168	18.1	395	8.7	20.7	27.7	134	4.9	7.7	107	180	12	105	149	54	2.2	15.5	28.9	1.4	7.38	31	40	1.7	NA	NA	9	0.53	36.44	109	20	105	65	79	97	NA	1	1	1	NA	1	1	NA	NA	1	NA	NA
20676642	61	M	84.4	188	6.7	205	12.7	14.6	40.9	135	3.9	9.2	95	137	15	20	19	37	1.8	13.5	40.6	1.2	NA	NA	NA	1.3	NA	NA	NA	NA	NA	87	23	156	80	103	100	NA	NA	1	NA	NA	NA	1	1	1	1	NA	1
20697918	67	M	83	183	9.9	244	12.3	14.1	37.4	137	4	8.7	100	142	13	61	40	31	1.5	17.5	33.3	1.6	7.38	39	70	1.6	502	139	18	3.51	36.61	100	30	90	54	64	92	1	1	NA	1	NA	NA	NA	1	1	1	1	NA
20705933	89	M	83	173	28.8	127	10	13.3	31.5	140	4.1	7.5	114	160	13	14	70	45	1.4	16	27.7	1.5	7.34	32	379	2.2	403	39	NA	NA	37.28	80	12	120	57	75	100	1	1	NA	1	1	NA	NA	NA	1	1	NA	1
20710102	68	M	96	183	25.9	270	11.6	13.9	34.5	133	4.8	7.9	97	335	11	15	53	14	0.8	14.6	57.4	1.3	7.3	62	30	2.9	506	NA	74	0.81	37.06	74	15	177	71	97	98	NA	1	1	1	NA	NA	NA	NA	1	1	NA	NA
20714585	82	M	73.8	170	14.6	176	13.3	15.4	43	135	4.6	9.6	100	188	14	30	46	49	1.9	35.8	41.3	3.3	7.29	46	123	2.6	363	NA	19	0.1	36.33	76	33	120	36	59	91	1	1	NA	NA	NA	1	1	1	1	1	1	NA
20742831	88	F	64.5	NA	7.2	174	11.9	13.2	34.6	133	4.3	8.3	100	135	14	80	91	54	2.8	12.4	29.8	1.1	NA	NA	NA	NA	365	191	10	3.08	36.89	26	8	133	57	78	94	NA	1	NA	1	NA	NA	NA	1	NA	NA	NA	NA
20760975	85	M	75.9	183	21.4	196	10.7	18.5	32.5	138	3.7	7.5	102	364	21	29	54	32	1.3	12.2	64.7	1.1	7.32	38	61	6.8	1295	188	18	0.64	37.11	68	13	76	59	63	87	NA	1	NA	1	NA	1	NA	1	1	1	NA	NA
20791333	72	M	67.6	168	10.3	357	8.2	14.3	26.3	134	4.2	8.1	99	280	15	60	638	15	0.9	11.9	65.4	1.1	7.41	34	76	1.8	850	NA	278	9.52	36.72	101	23	100	74	82	98	NA	1	1	NA	NA	NA	NA	NA	NA	1	1	NA
20823117	41	M	82	165	22.2	332	13.7	12.7	42.6	142	3.8	6.5	111	426	18	336	612	17	0.8	14.6	29.5	1.3	7.09	52	330	4.5	1072	4978	NA	9.64	37.94	100	11	123	91	98	100	NA	NA	NA	NA	NA	1	NA	1	1	NA	NA	1
20829453	61	M	95.3	173	25	437	9.3	19.8	30.3	130	5.5	8.9	93	109	28	633	1302	110	3.1	42.7	34.2	3.9	7.31	19	187	8.2	395	3899	13	0.09	37.06	63	21	123	73	89	100	NA	1	1	1	NA	NA	1	1	1	1	NA	NA
20833808	66	M	70	175	8.7	304	13.8	14	42.6	147	4.7	9.9	107	174	24	16	32	31	1.2	16.2	36.8	1.5	7.28	43	59	4.6	198	77	2	NA	36.78	110	21	165	113	126	93	1	1	NA	1	NA	NA	NA	NA	1	1	NA	NA
20866663	87	F	54.8	NA	14.6	196	10.8	13.3	32.6	140	5.2	8	104	266	18	NA	NA	24	1	14.2	46.5	1.2	7.35	40	33	2.4	NA	45	3	0.07	36.72	65	17	69	44	50	92	1	1	1	NA	NA	NA	NA	1	1	1	NA	NA
20892830	64	M	98	173	14.9	266	9.6	14.5	29.6	131	4.5	7.9	95	184	14	78	67	30	1.2	38	33.8	3.4	7.41	39	37	1.8	422	365	6	NA	37	51	19	108	66	75	94	1	1	1	NA	NA	NA	NA	NA	1	1	NA	NA
20903704	71	M	89.2	178	10.6	241	11.4	14.2	33.2	137	4	7.9	107	404	14	2440	2039	17	0.8	13.2	46.8	1.1	7.43	19	84	3.9	1565	553	60	2.46	36.56	101	12	91	51	23	94	1	1	1	1	NA	NA	NA	NA	1	1	NA	NA
20910274	69	F	76.6	157	6.7	143	10.7	14.2	31.7	135	3.9	8.1	101	113	18	43	184	22	1.4	12.6	54.3	1.2	7.36	32	72	0.9	506	1449	103	2.37	36.72	58	20	90	70	74	94	NA	1	NA	1	NA	NA	NA	1	1	1	NA	NA
20942416	79	F	52.6	155	8.6	330	11.6	12.9	37.6	139	4.7	9.1	98	309	18	26	32	56	2.3	11.4	27.1	1.1	7.19	67	62	3	1079	NA	NA	NA	36.5	117	30	230	201	211	100	NA	1	1	1	1	NA	NA	1	1	1	NA	NA
20947416	84	F	54.5	150	12.6	329	8.1	15.1	24.4	138	3.8	8.2	95	170	14	NA	NA	14	0.8	13.6	100.3	1.2	7.44	44	35	1.3	338	58	5	0.76	36.17	93	23	132	59	78	94	NA	1	1	1	NA	NA	NA	1	1	1	NA	NA
20960340	69	M	51	173	NA	NA	NA	NA	NA	NA	NA	NA	NA	NA	NA	NA	NA	NA	NA	NA	NA	NA	NA	NA	NA	NA	NA	NA	NA	NA	36.94	135	15	121	66	83	100	NA	1	NA	1	NA	1	NA	NA	NA	NA	NA	NA
20973417	51	M	116	173	4.6	191	12.8	14.1	39.1	140	5.2	7.2	111	541	22	166	233	30	2.3	26.7	76	2.5	7.14	40	473	6.3	1075	4676	NA	14.25	36.39	82	28	117	68	79	93	NA	1	1	NA	NA	NA	NA	NA	NA	1	NA	1
20976975	77	M	69.9	170	10.7	150	9.1	14.8	28.9	140	3.9	8.9	105	273	16	174	387	54	1.9	14.3	150	1.3	7.21	51	23	7.5	NA	NA	150	18.18	36.72	87	23	128	67	83	92	NA	1	1	1	NA	1	NA	NA	1	1	NA	1
20995778	87	M	100	183	14.4	109	10.1	16.1	29	133	4.2	8.3	106	269	14	51	418	35	1.1	110.4	150	15	7.2	60	44	3.5	931	2964	163	7.61	37.17	87	19	123	65	79	98	NA	1	NA	1	NA	1	NA	1	1	1	NA	NA
20997886	96	M	84	170	10.3	174	12.9	13.2	39.4	139	4.4	9.2	105	177	3	29	55	15	0.9	12.9	89.2	1.2	7.31	43	140	1.4	481	NA	25	0.21	37.17	90	22	99	71	78	96	1	1	NA	1	NA	NA	NA	NA	1	1	NA	NA
20999681	56	M	108.3	175	24.8	256	10.9	12.6	33.9	133	4.5	7	106	371	11	42	113	12	1.1	13.3	150	1.2	7.21	46	372	3.6	576	1713	121	5.35	37.22	166	10	99	73	81	100	1	1	NA	1	NA	NA	NA	1	NA	1	1	NA
21003419	63	M	88.2	178	11.8	316	15.6	13.1	47.3	143	4.3	9.3	104	135	14	55	35	26	1.1	13.9	26.2	1.3	NA	NA	NA	2.2	NA	NA	2	NA	36.83	138	24	155	104	118	97	1	NA	NA	NA	NA	NA	NA	NA	1	1	NA	NA
21009763	64	F	77.9	163	15.1	301	11.9	13.2	36.3	135	3.2	7.9	98	176	15	23	74	16	1	14.6	26	1.3	NA	NA	NA	0.8	651	340	7	3.08	36.72	84	30	95	51	64	96	NA	1	NA	1	NA	1	NA	1	NA	1	1	NA
21011631	71	M	94	183	20.9	298	14.7	13.2	44.7	138	4.3	8.9	99	321	21	85	450	26	1.2	10.6	37.1	1	7.42	28	101	1.7	1156	5054	316	3.2	36.72	103	29	115	62	73	90	1	1	1	NA	NA	NA	NA	NA	1	1	NA	NA
21026348	77	M	72	175	18	137	10.2	13.8	30.7	135	4.3	7.5	101	117	17	95	339	16	1	19.3	40.3	1.8	7.3	30	71	3.8	420	NA	NA	NA	36.61	110	11	99	52	66	95	1	1	NA	1	1	NA	NA	1	1	1	NA	NA
21030720	74	M	56.2	165	12.3	161	7.6	21.7	25.8	138	5	8.6	99	405	26	28	43	39	4.4	13.7	150	1.3	7.27	43	32	7.2	440	150	13	2.79	36.83	117	29	105	61	73	100	1	1	1	NA	NA	NA	1	NA	1	NA	NA	NA
21051894	92	M	65	NA	23.1	281	9.9	14.3	34.2	141	4.2	7.5	108	224	22	31	52	35	1.7	33	107.4	3	NA	NA	NA	5.9	244	194	24	0.42	33.78	70	21	108	57	69	93	1	NA	NA	1	NA	1	NA	1	NA	NA	NA	NA
21060863	75	F	69.7	160	11.8	149	5.5	16.5	15.3	145	4.3	6.9	109	180	18	54	40	94	1.9	13.8	26.2	1.3	7.27	55	481	1.5	NA	157	14	0.08	37	110	20	95	57	69	95	1	1	NA	1	1	NA	1	NA	1	1	NA	1
21073624	82	M	80.3	178	19.9	210	11	13.5	34.3	140	3.7	7.9	107	360	15	185	240	21	1.2	16	47.3	1.5	7.28	35	126	5	719	NA	NA	NA	37	93	27	158	92	103	94	1	1	1	NA	NA	NA	NA	NA	1	1	NA	NA
21086123	80	F	80.5	NA	10	198	9.6	17.2	30.4	135	4.4	7.9	103	127	18	98	216	25	2	10.5	25	1	7.32	38	44	2.3	611	NA	48	3.97	36.61	102	39	106	59	73	91	1	1	1	1	NA	1	1	NA	1	1	NA	NA
21093941	59	M	113.4	178	25.7	403	16	12.8	45.3	138	4.8	9.3	105	281	20	103	291	29	1.9	15.6	76.7	1.4	7.14	61	111	4.3	997	3165	332	7.52	37	68	24	82	73	90	85	1	NA	NA	NA	NA	1	NA	1	1	1	1	1
21095087	65	M	122.3	NA	16.9	157	13.1	15.7	44.9	134	4.7	9	98	199	14	15	24	42	2.3	15	39.8	1.4	7.32	41	68	1.7	NA	NA	NA	NA	36.39	93	17	118	59	75	92	NA	1	1	1	NA	1	1	1	1	1	NA	NA
21115763	89	F	60.5	152	5.6	181	10.4	13.9	30.7	130	4.3	8.7	95	123	17	61	64	66	1.4	17.3	28.4	1.6	7.43	29	45	2.2	368	104	7	0.05	36.5	81	17	139	54	78	99	1	1	NA	1	NA	NA	NA	1	1	1	NA	NA
21151088	71	M	67.1	NA	15.4	408	7.2	15.4	23.7	136	4.5	10.7	91	142	18	20	21	40	3.8	18.9	34	1.7	7.42	48	31	1.6	292	NA	9	2.93	36.5	108	29	93	66	75	96	1	1	1	1	NA	1	1	NA	1	NA	NA	NA
21163592	59	F	50.1	NA	6.8	203	7.7	15.3	24.8	133	3.5	8.4	96	296	20	10	12	17	0.9	13.7	24	1.3	7.48	37	32	1.1	256	NA	2	0.03	36.89	116	20	108	72	85	97	NA	1	1	NA	NA	1	NA	1	NA	1	NA	1
21183345	77	M	73.4	NA	16.1	470	11.7	17.4	37.6	136	5.6	8.4	103	125	15	9	30	46	2.2	21.2	32.4	1.9	7.28	37	51	7.6	419	NA	5	0.03	36.89	129	40	100	71	75	93	1	NA	NA	NA	NA	1	1	NA	1	1	NA	NA
21204952	65	M	79.6	180	20.9	141	8.2	13.2	24.9	130	4.7	8.1	103	102	8	NA	NA	11	0.6	19.4	31.1	1.8	7.38	40	365	1.6	NA	NA	NA	NA	37.06	90	16	97	62	73	100	NA	1	NA	1	NA	NA	NA	1	1	1	NA	NA
21213731	69	F	72.2	152	14.1	285	11.1	13.6	33.4	143	4.4	7.5	110	171	11	285	591	26	1	13.1	56.4	1.2	7.22	61	38	2.4	1230	1970	220	5.08	36.89	90	20	114	87	93	98	NA	1	NA	1	NA	NA	NA	NA	1	1	NA	NA
21221164	44	M	108	173	17.1	400	16.4	12.6	48.3	137	4.7	8.5	107	159	16	58	234	19	1	14.4	34.9	1.2	7.08	68	166	0.9	437	7100	NA	2.99	35.28	95	22	88	50	59	100	NA	1	1	1	NA	1	NA	1	NA	1	NA	NA
21224034	73	F	93.6	163	11.3	230	8.9	15.1	26.5	133	5.3	8.3	93	287	18	21	54	92	2	35.3	43	3.3	7.28	45	263	1.9	471	NA	20	0.87	36.56	88	19	89	68	75	95	1	1	1	1	NA	NA	1	NA	1	1	NA	NA
21237266	59	M	120.4	183	16.3	215	16.3	12.5	47.6	138	4	9.3	103	120	16	77	399	21	1.1	10.7	34.6	1	7.39	45	290	1.3	1118	NA	245	6.99	36.78	97	14	131	89	97	92	1	1	NA	1	NA	1	NA	1	1	1	NA	NA
21242298	89	M	52.3	178	8.2	95	8.1	NA	24.9	126	4.8	8.4	91	190	20	44	53	37	1.7	15.1	20.6	1.4	7.42	40	57	1.1	284	NA	8	0.13	37.28	108	32	90	66	75	95	NA	1	1	NA	NA	NA	1	NA	1	1	NA	NA
21246172	49	M	93.5	183	12.2	238	13.7	13.2	40	137	4.7	7.8	107	150	15	34	62	15	0.9	11.6	94	1.1	7.28	45	94	1.9	334	1120	138	2.35	38.22	58	28	102	61	71	97	NA	1	NA	NA	NA	NA	NA	NA	1	1	NA	NA
21270943	90	M	73.1	178	8.9	230	9	14.2	27.2	140	5.5	8	107	157	22	1637	2624	63	2.9	22.4	25.9	2.1	7.36	30	85	2.2	1694	73	NA	0.01	37	79	20	108	50	64	96	1	1	1	1	NA	NA	NA	NA	1	NA	NA	NA
21284928	64	M	102	183	22.2	278	16.2	13.5	46.4	138	4	7.4	107	248	16	NA	NA	26	1.8	13	29.6	1.1	7.24	45	89	2.9	NA	2153	239	5.15	37	107	23	141	63	78	94	NA	1	NA	1	NA	1	NA	1	1	1	NA	NA
21311611	67	M	95	180	16.6	148	11.7	12.5	32.1	118	3.7	7.2	82	298	19	151	168	14	1.5	13.1	29.2	1.2	7.25	42	99	5.1	517	382	12	1.42	36.89	112	19	133	104	113	98	1	1	NA	NA	NA	NA	1	1	1	1	NA	1
21322793	70	F	109	165	19.8	323	11.3	19.6	35.1	137	3.5	7.9	103	284	18	16	51	22	1.1	12.7	27.4	1.1	7.34	38	65	2.3	315	327	30	0.43	37.44	72	19	107	53	65	98	NA	1	1	1	NA	1	NA	1	1	1	NA	NA
21322845	91	M	77	182	12.1	171	12.3	14.2	36.4	137	4.2	8.2	101	156	17	37	54	32	2	13.5	36.3	1.2	7.46	41	32	2	NA	300	10	0.37	36.5	79	14	111	75	84	100	1	1	NA	1	NA	NA	NA	1	1	1	NA	1
21333572	79	F	77.9	NA	9.8	182	9.1	14.9	28	125	3.4	8.4	82	141	19	39	40	88	4.1	17	60.9	1.6	7.36	46	36	1.5	355	NA	NA	NA	36.89	78	14	130	84	99	98	NA	1	1	NA	NA	NA	1	NA	NA	1	NA	NA
21336112	66	F	125.7	NA	11	370	9.9	26.4	36.8	129	6.9	9	92	180	25	195	179	82	2.4	53.2	37.2	4.8	7.2	66	32	2	266	41	6	0.31	37.11	97	22	125	98	107	97	1	1	1	NA	1	1	1	NA	1	1	NA	NA
21348745	86	M	70	165	12	162	10	14.7	30.6	137	4.9	8.1	101	129	22	24	22	104	2.5	18.6	129.5	1.7	7.39	NA	NA	1.1	336	106	8	13.25	36.39	86	20	137	71	87	100	NA	1	NA	1	NA	NA	1	NA	1	1	NA	NA
21386394	36	F	97.2	160	18.6	392	10.7	18	32	133	4.1	7	98	137	16	65	458	4	0.4	20.3	30.6	1.9	7.41	32	29	3.3	336	174	16	0.18	36.56	131	32	129	94	102	86	NA	NA	NA	NA	NA	1	NA	NA	NA	1	NA	1
21393418	95	M	83.1	183	7	139	13.1	13.5	42.1	137	3	8.4	98	247	19	245	331	33	1.7	22.8	30.3	2.1	7.08	71	29	3.1	441	NA	72	0.72	36.61	83	17	90	71	77	97	1	1	1	1	NA	NA	NA	1	1	1	NA	NA
21401573	78	M	82.9	173	19.2	347	7.4	15.1	22.6	135	4	8.2	101	171	15	18	92	37	1.4	13.2	51.2	1.2	7.4	34	88	2.8	307	1075	87	1.37	37.06	106	22	112	44	61	90	NA	1	NA	1	NA	NA	NA	1	1	1	NA	NA
21412762	95	F	50.2	NA	12.7	120	10.1	13	30.4	139	3.2	8.3	107	263	14	164	300	68	1.4	11.8	27.5	1.1	7.4	32	276	3.2	398	NA	128	2.74	36.94	56	18	131	41	62	100	NA	1	NA	1	NA	NA	NA	NA	1	1	NA	NA
21427560	87	F	90.1	163	22.3	314	7.8	20.3	25.8	141	5.3	8.4	109	214	21	16	36	127	3	14.9	44.9	1.4	7.13	58	42	3.1	522	79	15	0.2	36.28	66	21	121	66	80	92	1	1	1	NA	NA	NA	1	NA	1	1	NA	NA
21453234	80	F	64.9	165	12.4	186	10	23.9	33.8	141	4.9	8.1	107	157	19	19	36	44	1	20.7	21.5	1.9	7.19	47	47	2.7	373	17	21	0.27	35.83	58	18	102	80	86	100	NA	1	1	NA	NA	NA	NA	NA	NA	1	NA	NA
21458886	58	M	112.8	170	15.9	225	11.8	15.9	36.3	130	5	7.4	92	256	25	2592	5880	45	2.3	31.2	150	2.9	7.48	20	401	7.6	5355	112	3	NA	36.67	72	10	90	65	75	96	NA	1	1	1	1	NA	NA	1	1	1	NA	NA
21460182	79	M	70.8	183	15.1	250	10	16.6	31	132	5.2	8.4	106	238	14	113	81	60	2	29.9	25.3	2.8	7.27	36	214	2.3	NA	112	11	0.2	37	85	11	115	60	73	95	1	NA	NA	1	NA	NA	NA	NA	NA	1	NA	NA
21475641	75	F	57.6	165	14.6	470	13.1	12.6	40.6	133	3.8	6.7	105	397	23	40	243	3	0.7	12.6	108.5	1.2	7.2	27	215	5	425	347	32	1.69	36.33	142	28	154	114	124	91	NA	1	NA	NA	NA	NA	NA	1	1	1	NA	NA
21480465	73	M	78.3	175	11.2	267	13.1	13.6	38.7	137	6.9	9.1	103	345	24	NA	NA	30	1.8	11.1	116.8	1	7.45	32	27	2.4	NA	4506	223	18.25	36.5	85	15	135	78	92	98	1	1	1	1	NA	NA	1	1	1	1	NA	NA
21502552	65	F	106	152	18.5	229	10.1	15.6	30.2	146	4	7.3	116	87	6	60	465	25	1	18.9	40.4	1.7	7.4	41	541	3.3	1098	NA	NA	NA	37.39	88	12	101	38	53	100	1	NA	1	1	NA	NA	NA	1	1	1	NA	NA
21509557	64	M	77	173	9.7	296	11.7	15.1	37.2	141	4.3	8.1	108	143	11	99	616	14	1.3	12.7	150	1.2	7.42	36	136	1.3	1588	6491	452	15.81	37.06	72	16	104	68	80	99	NA	1	NA	NA	NA	NA	NA	1	1	1	NA	NA
21531224	79	M	100.4	183	12.7	147	7.9	13.9	26.4	138	4.2	8.4	105	166	15	NA	NA	29	1.8	18.6	31.9	1.7	7.34	47	338	1.5	NA	NA	NA	NA	37.11	111	16	89	53	65	100	1	1	1	1	NA	NA	1	1	1	1	1	NA
21556868	81	F	67.3	NA	5.3	172	6.9	21.2	24.5	141	3.8	8.2	99	61	18	91	137	36	2.5	38	37.4	3.5	7.3	60	20	2.9	476	NA	NA	NA	36.06	58	21	95	68	77	99	1	1	1	1	NA	NA	1	NA	NA	1	NA	NA
21572034	85	M	75	173	11.3	190	13	13.6	40.5	130	7	7.6	102	186	17	127	254	38	2.7	22.1	150	2	7.19	50	29	2.4	487	654	145	2.1	36.33	142	57	115	54	70	69	1	1	NA	NA	NA	NA	1	NA	1	1	NA	NA
21584056	62	M	79	175	2.1	35	8.2	16.7	26.4	138	5.1	7.2	108	131	16	70	110	57	4.2	16.7	36.9	1.5	7.21	33	57	1.6	581	827	35	0.28	37.06	93	26	86	48	58	87	1	1	NA	NA	NA	NA	NA	NA	1	1	NA	NA
21587664	56	M	73.6	178	11.3	151	8.4	13.7	26.1	141	5.9	7	112	118	7	65	151	14	0.6	17	35.5	1.6	7.31	41	308	1.6	823	NA	NA	NA	36.83	100	24	98	54	64	88	1	NA	NA	NA	1	NA	NA	NA	1	1	NA	NA
21593395	88	M	69.2	170	10.2	140	14.1	13	41.6	136	3.4	8.4	101	115	11	48	116	19	1	13.3	39.9	1.2	7.41	40	389	0.9	NA	570	88	1.75	37	60	21	108	65	78	99	1	1	NA	1	NA	NA	NA	NA	1	1	NA	NA
21618127	48	M	127	NA	15.8	330	9.7	16.5	31.3	130	7.4	10.3	88	301	27	27	68	68	11.8	11.7	42.5	1.1	7.34	45	37	2.4	425	4143	109	1.56	36.67	89	23	122	32	55	93	NA	1	1	NA	NA	1	1	NA	1	NA	NA	NA
21628838	56	F	83.3	170	26.3	339	14.6	13	45	141	3.9	10.5	102	176	16	48	32	19	0.8	12.6	32.4	1.2	7.42	34	33	3.1	288	13	1	0.09	36.83	90	20	133	100	109	97	NA	1	NA	1	NA	NA	NA	1	1	1	NA	NA
21630785	57	M	70.6	188	28.9	111	9.4	12	28.2	146	3.8	9.5	106	281	16	41	78	33	0.8	20.1	38.2	1.8	7.43	39	72	1.9	535	193	13	0.37	36.67	94	15	112	75	86	97	1	1	1	NA	NA	NA	NA	NA	1	NA	NA	NA
21642318	67	F	49.7	157	7.1	435	12	15.6	36.3	138	3.5	9.1	102	104	15	12	35	13	0.7	13.3	40.9	1.2	7.38	39	57	1.3	336	322	12	0.42	37.83	85	13	123	91	101	100	NA	1	NA	1	NA	1	NA	NA	1	NA	NA	NA
21643079	71	M	75	168	17.7	294	15.3	14	44.4	134	5.5	8.1	102	158	12	94	562	20	1.3	12	150	1.1	7.47	31	99	1.4	2429	10461	NA	NA	35.56	95	21	130	87	97	89	NA	1	NA	NA	1	NA	NA	NA	1	1	NA	NA
21648462	77	M	69.8	183	18.4	127	8	14.3	23	150	3.5	6.9	113	81	19	69	78	82	2.6	78.6	50.1	7.1	7.42	37	40	1.2	383	91	2	7.33	37.83	87	19	95	71	77	99	1	1	NA	NA	NA	1	NA	NA	NA	1	NA	NA
21655719	72	F	80.2	165	13.4	372	9.9	16.8	32.1	130	3.7	7.8	95	229	15	42	67	48	1.4	18.4	31.2	1.7	7.46	38	173	1.8	NA	204	NA	0.98	37.11	87	18	NA	NA	NA	100	NA	1	1	NA	NA	NA	1	NA	1	1	NA	NA
21671254	45	M	89	168	16.1	276	11.9	14.5	36.1	136	4.8	7.5	101	218	15	55	121	16	1.1	14.5	29.3	1.3	7.37	46	168	1.2	1329	1144	48	5.26	37	123	19	76	36	46	99	1	NA	NA	NA	NA	NA	NA	NA	1	1	NA	NA
21679947	86	M	85	178	9.7	57	6.1	16.4	19.7	137	5.8	7.6	108	169	15	86	68	27	1.4	20.9	50.4	1.9	7.17	45	102	7.9	683	11262	10	1.34	37.28	107	26	162	79	103	100	1	1	1	1	NA	NA	NA	NA	1	1	NA	NA
21685177	73	F	95.9	168	8.7	267	12.1	13.9	39.3	136	4	8.5	99	184	17	18	23	44	1.5	10.9	26.4	1	7.41	35	102	0.9	NA	100	6	0.27	36.5	81	16	134	82	95	100	1	NA	1	NA	NA	NA	NA	NA	1	1	NA	1
21741362	74	F	56.5	155	15.5	110	6.1	14.1	19.4	141	5.2	8.7	104	232	19	39	171	17	0.7	16.4	25.9	1.5	7.46	21	394	7.6	740	2882	NA	NA	NA	112	64	76	55	60	99	NA	1	1	NA	NA	NA	NA	NA	NA	1	NA	NA
21742308	87	M	72.2	180	34.5	458	10.6	15.6	35.1	142	6.1	7.8	110	160	15	217	447	33	2	21	54.2	1.9	7.31	35	37	1.8	NA	36	2	NA	36.83	101	14	102	52	68	100	1	1	NA	1	1	NA	1	NA	1	1	NA	NA
21758109	81	M	76	173	9	214	12.5	14.9	37.8	138	3.4	8.4	98	131	21	64	27	27	1.4	19.5	150	1.8	7.34	41	47	1.6	295	127	2	0.04	36.11	106	22	118	78	92	97	1	1	1	1	NA	NA	1	1	1	1	NA	1
21773476	73	F	95	152	16.6	365	10.4	13.3	31	140	4.3	8.8	101	155	21	16	79	25	1	12	142.6	1.1	7.39	34	130	1.5	315	1079	119	3.24	36.39	71	17	101	66	108	99	NA	1	NA	1	NA	NA	NA	NA	NA	NA	NA	1
21774133	82	M	81.6	183	14.1	236	9.4	12.8	29	133	6.5	6.7	106	251	18	772	1057	47	2.3	26.7	94.8	2.6	7.36	23	148	1.4	904	946	17	7.15	36.78	60	15	64	48	52	94	NA	1	1	1	NA	1	1	1	1	1	NA	NA
21776214	70	F	85.7	163	23.9	121	8.8	13.9	28.2	142	3.9	7.1	106	458	27	405	994	27	1.8	30	41.2	2.7	7.08	46	34	7.3	1262	961	36	0.63	37	113	30	134	36	60	100	NA	NA	1	NA	NA	NA	NA	NA	NA	1	NA	NA
21784851	53	M	96	175	13.4	298	13	12.5	40	138	5	7.3	110	178	14	79	171	12	0.8	13.9	56.1	1.3	7.26	46	163	1.7	NA	1383	70	4.13	36.94	80	20	92	45	59	99	NA	1	NA	1	NA	NA	NA	1	1	1	NA	NA
21843921	70	M	73.5	168	4.6	117	12.2	14.1	37.2	137	4.2	7.7	104	111	14	89	226	34	1.8	23.9	37	2.2	7.34	38	90	5.9	478	3453	78	0.76	37.17	95	13	119	74	88	94	NA	1	NA	NA	NA	NA	NA	NA	1	1	NA	NA
21855317	65	M	94.5	185	8.2	156	14.5	12.7	42.8	137	4.2	7.8	104	149	11	39	66	11	0.7	13.1	32.6	1.2	7.33	49	427	1.2	235	NA	NA	NA	36.61	75	15	84	54	63	95	NA	1	1	1	NA	NA	NA	1	1	1	NA	NA
21897397	80	F	69.1	152	20.3	235	7.4	20.5	26	145	5	7.9	106	94	16	49	60	130	1.1	35.3	42.3	3.2	7.43	45	139	1.7	406	75	6	0.15	36.78	97	20	115	73	79	100	1	1	NA	NA	NA	1	NA	NA	NA	1	NA	1
21902679	56	M	100	178	18.1	170	9.7	12.2	28.5	140	4	7.2	110	341	15	54	140	18	1.4	18.1	38.8	1.7	7.33	49	255	3.6	726	NA	4	0.09	39.11	83	30	114	96	102	79	NA	NA	NA	NA	NA	1	NA	1	1	1	NA	NA
21910255	79	M	90	170	17.4	229	12.7	14.2	40.6	135	6.1	8.4	103	432	23	49	227	79	3.7	13.3	81.1	1.1	7.18	43	64	3.4	NA	1829	160	10.91	35.06	86	20	137	85	98	97	1	1	1	1	NA	NA	1	NA	1	1	NA	NA
21913547	69	M	86	178	8.5	139	10.7	14.7	32	145	3.1	7.9	109	262	24	92	152	21	1.1	15.8	150	1.44	7.34	27	526	7.8	414	1020	12	1.54	37.56	57	24	130	68	85	100	NA	1	NA	1	NA	NA	NA	1	1	1	1	NA
21916657	73	M	68.1	165	24.1	47	7.4	14.5	23.1	138	4.2	7.5	105	100	10	314	215	24	1	26.5	38	2.4	7.33	48	362	2.4	431	NA	NA	NA	36.56	80	0	81	55	65	100	NA	1	NA	1	NA	NA	NA	1	1	1	NA	NA
21934455	61	F	57.9	170	3.4	145	9.5	15.6	28.6	142	5.2	8.7	107	79	16	12	61	124	2.1	13.4	30.7	1.1	7.36	46	69	0.6	322	127	15	0.33	36.5	98	23	80	54	60	100	1	1	1	NA	NA	1	1	1	1	1	NA	NA
21950450	64	M	72	178	12	192	12.3	14.4	35.8	139	4.9	8.7	107	144	16	720	1152	22	0.9	14	35.5	1.2	7.38	34	50	2.5	2750	8221	423	20.85	36.67	91	16	80	53	59	92	NA	NA	NA	NA	NA	1	NA	NA	1	1	NA	NA
21965062	80	F	56.1	152	6.3	137	10.4	15.7	34.1	139	3.7	9.2	101	140	16	26	124	23	0.8	14.7	150	1.4	7.32	43	35	2.2	735	NA	122	3.08	36.67	79	16	155	87	107	97	NA	1	1	1	NA	NA	NA	1	1	NA	NA	NA
21981457	45	M	100	170	22.3	439	11.9	16	41.2	140	4.8	7.7	103	434	23	230	398	26	2	24.8	90.4	2.4	6.97	70	59	7.4	1248	NA	NA	NA	34.5	102	40	150	85	99	72	1	NA	1	1	NA	NA	NA	NA	NA	1	NA	NA
21985997	87	F	61	NA	8.7	300	7.6	13.7	23.3	135	4.2	7.9	103	110	9	12	32	11	0.6	12.8	44.1	1.2	7.39	41	101	0.7	315	NA	8	0.71	36.5	84	31	118	70	84	98	NA	1	NA	1	NA	NA	NA	NA	1	NA	NA	NA
21986375	68	F	79	NA	17.5	154	13.7	15.7	43.1	140	4	7.9	112	114	14	107	248	25	2.5	13.1	82.8	1.2	7.22	36	104	1.6	681	1139	149	3.63	36.72	82	27	115	84	92	99	1	1	NA	1	NA	1	NA	NA	1	1	NA	NA
21988633	67	M	83.7	173	11	127	9.2	14.5	27.7	133	4	8	95	96	22	942	762	112	2.5	26.9	144.7	2.5	7.4	31	34	2.2	978	NA	NA	NA	36.33	85	20	118	68	84	98	NA	NA	1	NA	1	NA	NA	NA	1	1	NA	1
22017656	56	F	98.4	165	4.8	213	8.4	21.1	27.9	147	4.4	6.1	111	257	25	59	412	22	0.9	21	76	1.9	7.28	46	420	12.2	1885	1765	283	6.04	2.72	87	22	NA	NA	NA	84	NA	1	NA	1	NA	NA	NA	NA	1	1	NA	NA
22047367	72	M	85	NA	16.8	236	13.8	14.4	42.6	138	5.6	9.5	99	128	25	5500	5510	32	1.6	21.4	48.3	2	7.16	61	30	3.8	4420	NA	NA	NA	36.56	75	17	89	67	72	94	1	NA	NA	1	NA	NA	NA	NA	NA	1	NA	NA
22056565	67	M	92.9	170	20.1	208	12.7	15.2	38.4	142	4.7	7.4	112	317	13	68	211	16	1	15.5	150	1.4	7.44	24	373	5.2	939	3985	215	2.34	36.67	60	16	84	60	69	100	NA	1	1	NA	NA	1	NA	NA	NA	1	NA	NA
22078033	73	F	96.4	157	19.6	159	7	15.9	22.9	136	4.8	7.9	105	102	12	NA	22	43	1.3	25	20.8	2.3	7.37	44	348	2.4	NA	NA	NA	NA	36.72	71	12	117	76	89	100	1	1	NA	NA	NA	NA	1	NA	1	1	NA	NA
22078910	71	F	99.3	170	21.3	186	8.3	14.5	26.4	137	4.2	8	108	123	12	16	71	15	1	19.8	27.9	1.8	7.35	52	316	2.6	516	NA	NA	NA	36.78	94	14	112	48	68	96	1	1	1	1	NA	NA	NA	NA	1	1	NA	NA
22086492	72	M	76.1	163	15.8	226	10.6	18.9	33	139	4.8	8.6	108	151	23	91	101	93	5	43.5	40.3	4.6	7.37	25	451	1.3	286	374	11	NA	35.11	65	24	131	66	78	92	1	NA	NA	1	NA	1	1	NA	1	1	NA	1
22100119	58	F	175	163	13.4	194	13	13.9	41.2	133	5	8.3	108	375	16	12	17	35	2.4	12.1	25.1	1.1	7.27	36	59	1.7	383	83	NA	0.04	36.33	113	18	119	37	48	95	NA	NA	1	NA	NA	NA	NA	NA	NA	NA	NA	NA
22100151	65	M	112.4	188	16.4	111	12	13.7	36.9	134	4.2	8.6	102	139	12	29	213	28	1.8	17	34.2	1.6	7.42	33	157	1.8	387	588	169	2.33	37	67	22	96	63	72	91	NA	1	1	1	NA	1	NA	NA	1	1	NA	NA
22102947	50	F	51.7	NA	8.4	183	9.8	17	29	126	5.4	7.1	86	168	30	44	116	111	5.1	13.4	42	1.1	7.09	46	50	1.6	456	2252	155	4.55	35.28	77	17	106	57	69	98	NA	1	1	NA	NA	NA	1	NA	1	1	NA	NA
22105182	81	M	54.5	160	3.5	110	8.3	16.5	24.1	130	4	7.6	102	262	14	141	298	54	2.2	15.2	46.9	1.3	7.18	26	110	5.4	864	2430	141	2.91	37.11	60	17	106	76	82	100	NA	1	NA	NA	NA	NA	NA	NA	1	1	NA	NA
22106897	77	M	71	178	24.1	197	7.5	16.3	24	141	3.6	9.4	108	125	17	75	47	20	1.1	14.2	26.8	1.3	7.36	29	33	6.7	248	84	8	0.29	37.39	130	24	137	119	126	94	NA	NA	NA	1	NA	NA	NA	NA	NA	1	NA	NA
22111875	80	M	91.5	173	14.6	282	8.6	20.8	27.6	136	5	9	95	195	21	33	49	74	1.9	11.4	32.3	1	7.49	36	184	1.7	359	NA	NA	NA	37	92	23	79	60	65	99	NA	NA	1	1	NA	1	NA	NA	1	1	NA	1
22129205	72	F	60	160	25.3	424	7.5	16.9	23.9	132	3.7	8.1	99	217	17	71	79	20	0.7	22.4	150	2	7.31	40	259	3.4	NA	332	32	0.58	36.39	77	12	88	31	46	100	NA	1	NA	NA	NA	NA	NA	1	1	1	NA	NA
22132230	88	M	87.9	180	14.7	80	6.6	13.1	21	145	3.8	7.8	113	128	12	7	98	33	2	18	25.9	1.6	7.23	42	350	3.9	800	NA	5	0.11	37.11	105	18	113	75	85	94	1	1	NA	NA	NA	1	1	1	1	1	NA	NA
22133572	76	F	52.3	160	6.3	353	9.1	18	31.1	137	3.9	8.2	101	96	13	93	280	23	1.2	12	46.4	1.1	7.44	44	59	0.8	576	69	5	0.9	36.61	98	15	89	62	69	98	1	NA	NA	1	NA	NA	NA	NA	1	1	NA	NA
22139863	71	F	104	170	17.2	173	10	18.2	32.4	129	5.2	8.6	96	287	20	87	132	54	2.1	18.6	33.5	1.7	7.38	23	288	5	597	107	4	0.12	37.39	81	28	138	66	88	98	1	1	1	NA	NA	NA	1	NA	NA	1	NA	NA
22146145	83	M	63.1	163	6.3	50	8.3	13.1	24.3	131	4.5	7.9	99	147	9	126	209	20	1	23.2	34	2.1	7.45	36	351	2	338	NA	NA	NA	36.78	90	15	122	68	84	100	1	1	1	1	NA	NA	1	1	1	1	NA	NA
22173611	96	M	60.7	165	9.3	176	10.9	14.3	33.3	125	5.4	9.1	89	105	18	82	103	75	2.6	62.2	49.1	5.8	7.39	37	64	2.3	425	NA	20	0.17	36.5	71	15	95	63	74	98	1	1	NA	1	NA	NA	1	NA	NA	1	NA	1
22200017	79	F	74	178	23.6	207	9.7	14.6	29.9	135	5.2	8.2	101	178	18	1792	1876	36	1.8	22.6	60.2	2.1	7.24	49	34	4.5	2758	1478	153	4.72	35.89	80	17	75	48	56	100	1	1	NA	1	NA	NA	NA	NA	NA	NA	NA	NA
22223296	51	M	61.4	183	5.6	209	10.4	15.2	32.3	143	4.1	9.1	108	140	13	10	15	35	1.2	11	29.4	1	7.26	49	343	2.3	658	NA	NA	NA	36.61	60	20	103	52	67	98	1	1	NA	1	NA	1	NA	1	1	1	NA	1
22249743	34	M	98.7	178	10	239	10.4	14.6	32	137	3.7	7.9	104	100	16	30	114	26	1.1	13.2	27.1	1.2	7.32	47	33	2.1	426	1533	215	1.9	37.17	118	28	125	101	106	93	NA	NA	NA	NA	NA	NA	NA	1	1	1	NA	NA
22249768	89	F	77.3	163	6.9	169	8.3	16.2	24.8	134	3.8	8	107	273	15	318	741	61	1.9	16.6	150	1.5	7.21	44	159	1.8	1907	999	50	0.72	33.83	88	19	115	58	70	100	1	1	1	NA	NA	NA	1	NA	NA	NA	NA	NA
22250211	70	M	130	178	23	115	15.4	15.7	45.4	134	5.9	7.8	102	400	19	97	97	26	1.7	13.9	32.7	1.3	7.23	54	42	1.7	430	NA	16	0.74	37.06	66	22	130	53	70	97	NA	NA	1	1	NA	1	NA	NA	NA	1	NA	1
22254526	84	F	58.3	152	12.1	243	10.6	14	32.2	136	4.4	9.8	96	183	18	59	434	27	1.4	14.9	85.8	1.3	7.44	41	98	2.7	1224	1606	158	7.82	36.56	92	20	118	18	46	98	NA	NA	NA	NA	NA	NA	1	1	1	1	NA	1
22257947	90	M	74	NA	7	105	13	13.9	38.5	140	4.1	9.6	106	167	12	35	162	24	0.9	12.5	42.2	1.1	NA	NA	NA	NA	420	1320	250	2.42	36.11	98	14	124	87	92	98	1	NA	NA	1	NA	NA	NA	1	1	NA	NA	NA
22258905	45	M	120.1	193	3.8	117	6.3	16.9	19.7	133	6.3	8.5	102	132	12	351	1175	49	7.1	23.7	55.1	2.2	7.37	42	220	0.7	978	1027	15	1.12	36.61	90	20	107	54	67	100	1	1	1	1	NA	1	1	NA	1	NA	NA	NA
22270906	81	M	74	170	12.2	174	8.2	14.1	25.5	133	3.9	8.2	98	124	13	10	17	31	3.5	15.1	40.2	1.4	7.29	59	142	1.1	NA	24	1	0.04	36.67	79	37	106	91	94	100	NA	1	1	NA	NA	NA	1	1	1	1	NA	1
22284527	65	M	85	183	17.1	171	10.6	13.7	30.9	140	4	9.4	97	203	20	29	73	31	2.1	18.2	150	1.7	7.45	33	227	4.3	322	266	29	1.41	NA	63	18	97	58	71	100	1	NA	NA	NA	NA	NA	1	NA	NA	1	NA	NA
22285830	77	M	NA	NA	10.3	244	12.4	13.4	38.2	137	3.5	9.4	100	100	15	59	64	16	1	13.1	26.1	1.2	7.45	30	195	2.1	NA	938	107	0.06	36.78	83	22	110	63	77	96	1	1	1	1	1	1	NA	NA	1	1	NA	NA
22294846	84	F	84.8	NA	13	244	11.2	14	33.5	133	4.4	8.5	103	160	17	29	98	32	2	16.1	109.8	1.4	7.26	45	101	0.9	527	547	39	3.86	36.22	78	24	NA	NA	NA	100	NA	1	NA	1	NA	1	NA	NA	NA	1	NA	NA
22304862	62	M	98	185	8.7	161	12	13.2	35.1	138	4.2	9.4	106	112	12	NA	NA	25	0.9	12.1	50.3	1	NA	NA	NA	NA	1392	10109	NA	21.3	36.11	105	19	100	72	79	96	NA	NA	NA	NA	NA	NA	NA	NA	1	1	NA	NA
22306366	59	F	96.9	157	17.4	370	11.3	16.9	36	136	3.3	8.3	96	210	19	57	197	12	1.2	17.9	28.3	1.6	7.33	46	31	4.1	NA	1809	98	2.56	NA	94	24	107	84	88	100	NA	1	NA	1	NA	NA	NA	NA	NA	NA	NA	NA
22308116	87	M	96.9	NA	12.3	152	14.9	14	42	144	4.2	9.7	103	176	21	86	421	35	1.4	12.2	68.9	1.1	7.4	35	50	3	1493	2177	150	11.73	36.83	104	17	128	36	61	91	1	1	1	NA	NA	NA	1	1	1	1	NA	NA
22350919	74	M	57.5	178	22.9	193	13.5	14.2	41.3	142	5.2	8.5	112	141	17	22	43	19	1.1	15.4	NA	1.3	7.26	48	252	2.4	344	626	33	0.51	36.33	90	14	108	62	74	100	NA	1	NA	NA	NA	NA	NA	1	1	NA	NA	NA
22369507	85	M	106.1	168	7.8	263	12.1	14.8	39.6	142	5.2	8.4	98	145	30	673	1341	63	3.2	20.1	29	1.9	7.3	41	58	5	262	445	35	2.5	34.44	90	20	139	78	93	93	NA	1	1	1	NA	NA	NA	1	1	1	NA	NA
22383715	61	F	126.2	NA	10.1	337	8.8	17.5	30.1	129	4.3	8.5	87	98	15	19	69	44	2.4	14.4	31.1	1.3	7.46	57	55	0.9	NA	132	13	0.87	36.89	55	16	123	56	67	96	NA	1	NA	1	NA	NA	NA	1	NA	1	NA	NA
22384987	78	F	115	170	16	312	11.8	14.8	38.1	139	4.5	8.7	103	192	15	57	117	28	1.6	15.5	27.3	1.4	7.32	43	102	1.7	565	1106	26	1.22	38.56	85	32	56	24	35	96	NA	1	1	NA	NA	NA	NA	NA	1	NA	NA	NA
22389954	75	M	76.1	183	10.1	235	9.5	12.9	28	151	4.1	8.5	110	187	17	25	72	30	1.1	14.9	49.8	1.4	7.21	43	31	7.1	434	647	36	0.73	36.89	86	24	110	81	88	92	1	1	NA	1	NA	NA	NA	NA	1	1	NA	1
22390387	94	F	51.2	168	15.8	486	8.8	13.2	28.3	130	4	8.5	98	132	18	264	162	21	0.6	13.1	29.5	1.2	NA	NA	NA	2.7	750	976	103	1.36	36.61	79	21	77	38	47	92	NA	1	NA	NA	NA	NA	NA	NA	1	1	NA	NA
22405648	82	M	87.1	178	22.6	122	10.7	13.2	32	136	3.8	8.8	106	184	16	25	91	29	1.5	18.5	27.4	1.7	7.23	49	91	4	475	NA	NA	NA	37.94	77	10	105	64	74	89	1	1	NA	1	NA	NA	1	NA	1	1	NA	NA
22416510	79	M	75	173	19.6	231	13.4	13.4	41.1	138	4.4	8.9	99	104	18	41	152	48	2.2	12.3	27.2	1.1	7.41	40	95	3.5	NA	912	46	2.08	36.94	96	15	114	86	92	99	1	NA	NA	NA	NA	NA	NA	1	1	1	NA	NA
22433105	81	M	89.4	174	16.7	103	8	16.6	21.8	144	3.5	8.6	108	139	14	10	36	19	0.8	18.7	60.5	1.7	7.41	37	361	4.5	308	NA	NA	NA	38.06	84	24	107	44	59	99	NA	1	1	1	NA	NA	1	NA	1	1	NA	NA
22441937	81	M	76	170	10.3	63	8.6	16.1	28.5	145	3.7	8.6	108	134	19	165	437	32	2.1	20	54.3	1.8	7.1	46	106	5.7	874	3036	NA	NA	NA	96	22	NA	NA	NA	95	1	NA	NA	1	NA	NA	NA	NA	1	NA	NA	NA
22451460	77	M	98.3	165	8.5	199	9.4	20.4	30.1	135	4.4	7.9	96	263	20	51	50	36	6.2	14.3	NA	1.3	7.25	57	38	2	215	NA	8	0.43	37.06	61	19	122	66	83	100	1	1	1	1	NA	1	1	NA	1	1	NA	NA
22460751	42	M	63	168	8.9	92	6.2	17.4	19.5	145	4.3	11.9	102	156	22	40	80	41	6.9	31.6	36.9	2.8	7.36	51	318	3.4	525	NA	NA	NA	37.22	86	19	132	79	90	99	NA	1	NA	1	NA	NA	1	NA	1	NA	NA	NA
22461270	64	M	96.1	180	33.4	100	8.3	14.2	24.5	120	5.5	9.8	76	131	30	22	156	92	4.1	22.7	57.2	2.1	7.4	27	132	7.8	495	794	203	1.79	36.61	94	22	100	57	67	95	NA	1	1	1	NA	NA	NA	NA	NA	1	NA	NA
22461878	71	M	123.6	173	11.2	289	10.3	14.7	30.2	137	5	8.3	100	138	11	43	221	21	0.9	13	29.4	1.1	7.35	58	324	2.2	895	64	3	NA	36.28	62	19	88	45	55	99	NA	1	NA	1	NA	NA	NA	1	1	1	NA	NA
22495657	60	M	77.5	168	11.9	189	8.7	13.7	27.1	142	3.7	7.9	110	150	9	16	47	19	1	17.3	19.7	1.6	7.4	44	342	1.5	332	NA	NA	NA	36.5	80	17	97	50	61	89	NA	NA	NA	NA	NA	NA	NA	NA	1	1	NA	NA
22511428	63	M	83	178	22.7	253	12.9	13.7	38.5	141	5.1	7.2	108	239	14	129	786	14	1.1	12.3	150	1.1	7.3	41	97	3	1526	NA	NA	14.62	35.22	131	24	125	86	94	90	NA	1	NA	1	NA	1	NA	1	1	1	NA	1
22515541	67	M	72.1	178	13.8	126	12.9	13.9	38.4	133	6.3	8.9	97	506	15	25	79	25	1.8	13	47.2	1.2	7.22	55	41	5.2	NA	NA	140	1.39	36.94	118	36	129	96	108	95	1	1	1	1	NA	1	1	NA	1	1	NA	1
22520072	66	F	80.3	173	30.9	364	10.7	13.8	35.2	139	4.1	7.9	102	269	10	35	100	18	0.9	14.9	39	1.4	7.4	45	106	1.9	1127	1624	154	7.11	37.28	88	21	120	68	83	92	NA	1	1	1	NA	1	NA	NA	NA	1	NA	NA
22525982	59	M	72	175	8.9	122	11.6	12.6	36	136	4.7	7.5	109	224	14	61	72	49	2	35.2	150	3.3	7.26	33	74	0.8	435	213	12	0.32	NA	64	25	140	94	106	100	NA	NA	1	NA	NA	NA	NA	NA	1	1	NA	NA
22536759	90	M	78	183	18	332	7.4	22.3	23.8	137	6.6	7.6	95	64	16	3125	6618	129	2.5	22.6	34	2.1	7.25	59	208	5.9	7640	NA	19	2.73	NA	58	26	73	48	53	80	NA	1	NA	NA	NA	NA	NA	NA	NA	1	NA	NA
22539271	56	F	79.2	160	13.8	192	13.2	13.6	39.3	136	4.2	8.5	99	139	15	113	480	19	1	13.6	34.3	1.2	NA	NA	NA	NA	NA	6137	NA	7.95	36.89	84	22	93	58	66	92	NA	NA	NA	1	NA	NA	NA	1	1	1	NA	NA
22542098	88	M	66	NA	9.8	102	9.7	16.7	27.8	138	4.8	8.3	101	93	18	32	57	92	3.9	16	150	1.5	7.33	38	70	1.7	287	45	4	0.4	36.78	67	12	106	41	61	100	NA	1	1	1	NA	NA	1	NA	1	1	NA	NA
22555943	72	F	75	168	15.3	200	11.1	15.2	33.2	144	3.7	7.3	113	194	17	141	169	28	0.9	19.4	NA	1.8	7.32	33	414	1.5	649	381	41	3.41	33.89	54	24	116	67	78	70	1	NA	NA	NA	NA	NA	NA	NA	1	1	NA	NA
22572176	70	M	85	185	11.5	257	6.1	19.6	22.7	135	6.5	8.1	106	241	10	142	262	21	1.8	24.4	41.6	2.2	7.25	48	40	3.1	743	NA	11	0.38	37.72	82	22	122	77	90	100	1	1	1	NA	NA	NA	NA	1	1	1	1	NA
22573283	83	M	90	168	7.3	143	10.9	14.9	34.6	133	4	7.6	99	385	16	67	207	24	1.7	49	145.5	4.4	7.28	45	83	2.4	631	1438	143	6.93	36.5	78	13	90	69	77	92	1	1	1	1	NA	NA	NA	NA	1	1	NA	NA
22574333	62	M	98.4	178	19.9	215	15	12.6	43.2	135	4.2	7.6	101	291	15	148	398	19	1.1	12.4	80.9	1.1	7.14	55	169	1.9	1272	7807	NA	10.17	36.67	73	23	101	61	72	96	NA	1	NA	1	1	NA	NA	NA	1	1	NA	NA
22580242	83	M	81.5	178	14.1	176	11.4	18.1	36.7	135	5.4	7.9	91	103	21	992	2221	89	4.1	38.5	35.4	3.5	7.33	56	51	3.2	635	NA	2	0.28	36.56	80	26	95	62	72	89	NA	1	1	1	NA	1	1	1	NA	1	1	NA
22581539	83	F	78.5	NA	18.3	299	11.1	12.8	33.9	134	4.3	8.6	106	191	13	91	213	36	1.5	14.8	37	1.4	7.38	29	91	1.5	NA	1425	215	7.68	37	80	14	91	44	50	94	1	1	NA	NA	NA	NA	NA	1	NA	1	NA	NA
22606489	60	M	109.5	175	15.8	215	14.2	14.4	42.8	138	4.7	8.5	100	135	18	73	186	59	2.2	13.7	33.5	1.3	7.42	33	84	1.9	2399	692	23	21.85	37.39	64	17	127	93	104	99	NA	1	NA	1	NA	1	1	NA	NA	1	NA	1
22625515	85	M	87.4	NA	18.9	321	9.3	15.9	29.2	137	6.1	9.8	102	130	23	65	144	75	6.1	45.7	40.9	4.1	7.33	35	33	2.1	295	147	15	0.44	36.61	83	24	94	44	55	99	1	1	1	1	1	NA	1	NA	NA	1	NA	NA
22635571	58	M	109	178	8.2	101	11.8	14.3	36.8	143	4.6	7.9	109	102	12	78	134	27	1.2	16	49.1	1.5	7.38	42	38	0.8	985	1514	32	5.68	37.33	70	13	112	72	84	95	1	1	NA	NA	NA	1	NA	1	1	1	NA	NA
22673732	62	M	85	183	22.9	233	11.3	13.1	33.6	139	4.2	7.8	113	124	10	68	69	12	0.9	13.9	33.8	1.2	7.24	45	80	3.6	636	NA	NA	NA	37.5	78	11	101	53	65	96	1	NA	NA	NA	NA	NA	NA	1	1	1	NA	NA
22679034	76	M	72.7	168	13.1	188	12.5	12.8	37.6	139	4.8	7.7	110	116	12	135	309	12	1.1	17	61.4	1.5	7.19	55	272	1.8	634	2604	278	3.84	35.44	72	8	106	71	80	99	NA	NA	NA	NA	NA	1	NA	NA	1	1	NA	NA
22694726	65	M	59.7	168	6.9	108	11	21.8	33.9	137	3.5	8.1	103	255	18	41	152	31	1	12.9	52.1	1.2	7.5	25	73	2.2	890	530	52	4.61	36.83	112	19	108	79	86	100	1	1	1	1	NA	NA	NA	NA	NA	1	NA	1
22706972	45	F	126	NA	21.3	328	11.8	19.1	37.2	153	3.9	7.7	112	119	26	19	21	161	5.3	14.1	22.6	1.3	7.31	36	105	1.5	498	1274	12	1.41	36.39	170	30	104	71	79	100	1	1	NA	NA	NA	NA	NA	NA	1	1	NA	NA
22709440	80	F	78.8	163	9.8	101	7.5	14.2	22.4	146	3.8	8.4	111	140	21	3259	4504	47	2.6	23.9	42.6	2.3	7.19	51	359	8.4	1741	NA	NA	NA	38.72	96	20	102	74	79	100	1	1	NA	1	NA	NA	1	NA	1	1	NA	1
22721642	59	F	89.3	160	23.8	119	8.1	16	25	155	4.3	8.9	110	122	20	83	180	84	1.3	39	35.3	3.6	7.29	53	85	6	645	274	9	1.22	36.72	81	17	89	56	67	90	NA	1	1	1	1	1	NA	NA	1	1	NA	NA
22729873	83	F	61.8	165	20.4	373	9.5	13.7	29.7	142	3.9	8	107	267	17	19	120	46	2.2	13.5	56.5	1.2	7.4	41	78	1.6	414	888	132	2.19	36.44	73	12	129	50	70	97	NA	1	1	1	NA	NA	1	NA	1	1	NA	NA
22751763	83	M	119.3	170	25.3	205	7.4	16.6	24.4	133	3.9	8.4	97	114	17	30	77	58	2.6	23.6	34.7	2.2	7.32	41	52	5.7	262	354	12	0.21	36.5	73	18	120	62	76	100	1	1	NA	NA	NA	NA	NA	NA	NA	1	NA	NA
22775253	74	F	64.8	157	21.1	171	13	16.3	40.1	129	7.1	8.2	94	397	20	1496	1493	35	1.3	27.6	150	2.5	7.14	59	96	4.9	3290	NA	96	7.49	37.56	117	28	75	59	63	100	1	1	1	NA	1	NA	NA	1	1	1	1	1
22808792	78	F	80	160	17.1	316	7.8	14.4	25.5	133	3.4	7.9	98	459	22	123	243	75	3	38.6	47.7	3.5	7.36	28	118	4.4	NA	591	33	1.66	35.72	124	21	NA	NA	NA	100	1	1	1	1	NA	NA	1	NA	NA	1	NA	1
22812613	50	F	64	165	24.3	321	14.1	12.4	42.2	139	4.3	8.1	107	164	17	29	249	25	0.9	13.7	150	1.3	7.42	31	129	1.2	1184	NA	315	4.03	36.78	61	18	116	105	110	99	NA	NA	NA	NA	NA	NA	NA	NA	1	1	NA	1
22820120	68	M	63.2	152	12.2	157	10	15.4	30.2	136	4.1	8.2	97	176	16	51	77	32	1.5	29.6	28.3	2.7	7.41	37	24	2.9	1515	110	6	0.24	37	137	30	85	67	98	96	NA	1	NA	NA	NA	1	NA	1	1	1	NA	NA
22826841	82	F	70.4	155	17.9	144	10.6	13.7	28.5	143	4.1	8.1	110	118	16	120	607	52	2.3	17.6	77.6	1.6	6.96	43	184	13.9	2316	5759	442	18.47	36.44	83	24	83	42	50	100	1	1	NA	1	NA	NA	NA	NA	NA	1	NA	NA
22878779	46	F	65	152	18.2	219	16.1	13.9	47.5	139	3.5	8.3	98	170	18	22	53	25	0.9	13.3	NA	1.2	7.32	52	45	3.4	444	762	36	0.59	36.89	124	22	115	86	95	98	NA	NA	NA	NA	NA	NA	NA	1	1	1	NA	NA
22884516	62	M	128	178	17	285	12.8	14.7	38.8	145	3.8	9.2	104	173	19	63	314	38	2	12.8	50.1	1.1	7.31	53	55	3.7	794	2866	323	3.45	35.56	85	15	117	68	78	96	NA	1	NA	NA	NA	NA	NA	NA	1	1	NA	NA
22884570	55	M	82	168	4.6	100	11.6	15.7	36.1	134	5.5	4.8	96	303	31	4037	23420	61	6.9	21.5	25.1	2	7.29	11	391	3.3	9775	9012	198	0.24	36.39	75	19	139	96	106	100	NA	NA	NA	NA	NA	NA	NA	NA	1	1	NA	NA
22891575	76	M	86	180	13.3	163	12.4	13.2	36.9	139	4	7.1	106	186	12	44	60	16	0.8	13.2	150	1.2	7.32	42	322	2.7	396	645	25	0.59	36.06	72	27	88	57	67	100	1	NA	NA	NA	NA	NA	NA	1	1	1	NA	NA
22896635	70	M	61.7	170	11.5	348	14.7	13.2	42.6	138	3.1	8.8	104	172	18	135	458	14	0.7	11.6	90.4	1.1	7.49	27	69	2.1	1966	8234	504	12.02	36.78	103	17	137	87	98	95	1	NA	1	NA	NA	NA	NA	1	1	1	NA	NA
22901069	86	F	112.8	157	10.1	257	13.4	14.6	41.1	136	4.7	8.9	100	102	18	14	28	29	1.5	16	27.2	1.5	7.4	41	29	1.6	648	53	3	0.03	36.61	99	16	100	80	87	93	1	1	NA	NA	1	NA	1	NA	NA	1	NA	1
22917819	90	M	86.8	180	10.6	150	12.1	14.9	36.2	139	5	9.3	106	138	14	186	161	48	2.6	17.1	150	1.6	7.4	34	27	3.1	481	NA	4	0.16	36.5	131	28	119	90	94	96	1	1	1	NA	NA	NA	1	1	NA	1	1	NA
22944997	90	F	52	155	8.6	238	8.9	16.3	25.7	139	4	8.3	103	174	24	NA	NA	74	2.8	14.4	69.1	1.3	7.28	32	31	6	NA	202	48	3.67	36.5	80	19	127	66	80	100	NA	1	NA	NA	NA	NA	1	NA	1	1	NA	1
22951112	75	M	123.5	170	17.8	324	11.1	13.8	32.4	137	4.1	7	105	195	12	141	313	26	0.8	13.4	47	1.2	7.35	41	71	1.8	512	6930	104	0.78	38.83	86	16	113	56	71	88	NA	1	1	1	NA	NA	NA	1	1	1	NA	1
22991415	65	M	123	170	45.8	693	15.7	20.2	52	134	4.9	9.1	91	258	22	18	75	21	1.2	13.5	67	1.2	7.32	51	56	3.8	759	342	2	5.51	38.11	88	17	112	69	82	95	NA	1	1	1	NA	1	NA	NA	NA	1	NA	NA
22996466	71	M	78.7	175	19.5	253	14.3	14.4	43.4	135	4.9	8	103	198	16	91	279	41	2	12.7	150	1.2	7.17	54	56	2.5	2232	5461	287	4.4	36.44	82	20	135	105	114	100	1	1	NA	NA	NA	NA	NA	NA	1	1	NA	NA
22996545	78	M	72.4	175	17.2	104	10	13.2	30.8	137	4.7	8.8	110	154	17	NA	26	19	1.4	21.1	34.2	1.9	7.36	43	511	1.4	291	NA	NA	NA	36.33	90	16	114	67	81	100	1	1	1	1	NA	NA	1	NA	1	1	NA	NA
22997385	71	F	69	170	21.3	128	8.6	15.5	27.3	134	5.8	9.5	104	120	16	311	505	45	3.1	23.1	139.3	2.1	7.42	23	47	1.8	766	NA	76	3.52	37.72	68	23	166	50	84	94	1	1	NA	1	1	NA	NA	1	1	1	NA	NA
23007640	59	M	58.6	178	NA	NA	NA	NA	NA	142	3.7	7.9	106	133	19	31	118	11	3.1	11.5	38.1	1.1	7.44	30	90	1.9	473	190	21	0.71	36.5	80	23	46	30	33	96	1	NA	NA	NA	NA	NA	1	NA	NA	NA	NA	1
23026285	67	M	100	NA	19.3	258	13.9	14.2	41.1	137	4.1	8.5	99	214	18	33	65	53	2	18.3	65	1.7	7.46	36	361	1.6	296	440	33	0.94	37.78	75	10	92	55	62	100	NA	1	1	1	NA	1	1	1	1	1	1	NA
23033729	75	F	87.1	160	9.9	266	9	15.2	27.8	139	3.6	9	101	95	13	23	160	14	0.7	12.4	135.9	1.1	7.47	38	443	1	565	NA	182	2.98	36.72	60	12	115	69	84	92	NA	1	1	1	NA	NA	NA	1	1	1	NA	NA
23034003	86	M	79	183	12.6	159	12.9	14.7	36.6	139	4.1	8.1	105	172	13	45	156	33	1.6	14	105.9	1.2	7.33	49	64	1.1	684	1614	213	2.43	35.22	69	24	94	52	62	100	1	1	1	NA	NA	NA	1	NA	1	1	NA	NA
23046580	76	F	55.2	155	14.6	156	9.9	13.2	30.4	141	3.2	6.9	113	165	13	71	71	8	0.6	19.1	150	1.8	7.48	31	63	1	216	114	6	0.37	37.22	122	33	107	65	74	95	NA	NA	NA	1	NA	NA	NA	1	1	1	NA	NA
23051282	73	F	79	168	20.2	319	14.6	13.5	43.2	136	4.6	9.4	100	167	16	43	184	16	1.1	13.8	35.6	1.2	NA	NA	NA	NA	577	2422	311	4.89	36.78	78	19	116	60	74	91	1	1	NA	1	NA	NA	NA	1	1	1	NA	NA
23092156	72	M	93.1	175	16.4	65	12.7	16.4	37.7	140	5.1	8.2	100	149	21	2340	5978	23	2.1	48.3	61.2	4.5	7.24	49	68	7	5548	16643	172	1.35	NA	119	16	NA	NA	NA	87	1	1	NA	1	NA	1	NA	NA	1	NA	NA	NA
23098308	71	F	94.9	168	12.7	279	13	17.3	43.5	140	4.1	8.6	101	128	10	19	30	20	0.8	16.2	68.3	1.5	7.22	86	122	0.9	272	145	12	0.62	36.5	80	19	127	41	63	92	NA	1	1	NA	NA	NA	NA	1	1	NA	NA	NA
23098609	68	M	63	165	12.7	120	8	22.4	24.4	133	4.4	8.4	87	62	13	9	22	77	1.8	13.4	50.2	1.2	7.5	39	25	0.6	359	143	NA	NA	36.61	66	13	109	65	77	94	NA	1	1	NA	1	NA	1	NA	NA	1	1	1
23098747	79	F	80.8	173	15.7	360	10.2	22.1	34.7	145	3.8	7.3	108	205	17	15	27	93	2.1	12.9	32	1.2	7.19	56	46	3.1	NA	NA	9	0.27	36.39	107	18	86	71	78	100	1	1	NA	1	NA	NA	1	NA	NA	1	NA	1
23103339	61	M	58.4	168	25.5	228	15.5	13.5	45.7	138	5	8.4	110	228	12	83	583	20	1.3	14.1	86.5	1.3	7.41	26	59	2.3	1888	NA	NA	NA	37.28	102	27	91	73	81	91	1	NA	NA	1	NA	1	NA	1	1	1	1	NA
23108597	84	M	55	152	9.6	123	7.9	14.5	24.4	144	5	10	107	314	29	41	264	155	6.7	11.7	67.5	1.1	7.2	25	138	2.2	867	4576	138	14.27	36.89	117	23	118	64	77	96	NA	1	1	1	1	1	1	NA	1	1	NA	NA
23111512	82	F	53	NA	15.1	465	11.6	16.3	38.8	133	5	7.5	97	215	18	13	28	30	3.9	35.9	46.5	3.4	7.38	42	32	2.2	294	69	6	0.74	37.44	98	31	47	11	15	94	1	1	1	1	NA	NA	1	NA	NA	NA	NA	NA
23112869	73	M	92	180	22.5	226	14.4	13.3	42.2	131	6.5	9.3	98	383	25	50	69	27	1.3	21.2	80.4	1.9	7.31	32	244	3.1	412	173	9	0.3	36.89	77	25	119	54	69	99	NA	1	1	1	NA	1	NA	NA	1	1	NA	1
23173255	80	F	61.8	165	24.7	146	8.1	15	25.1	138	3.9	8.1	108	113	15	60	113	9	0.8	17.8	29.4	1.6	7.39	40	384	2.5	379	177	3	0.56	36.33	84	9	101	56	69	92	1	1	NA	1	NA	NA	NA	NA	1	1	NA	NA
23198189	72	M	86.1	178	13.2	133	14.4	14	41.8	136	5	8.1	100	493	22	23	47	23	1.6	13.4	87.2	1.2	7.31	36	89	3.3	399	489	42	1.48	36.22	103	20	79	47	54	100	NA	1	1	1	NA	NA	NA	NA	NA	1	NA	1
23210226	70	F	64	168	7.7	184	9.2	15.6	28.8	138	4	9.8	103	375	19	53	48	49	1.1	13.6	63.7	1.2	NA	NA	NA	0.9	389	202	13	1.87	37.11	100	10	137	84	99	94	NA	1	1	1	NA	NA	NA	1	1	1	NA	NA
23213247	62	M	77	180	10.7	189	13.8	13.1	42.1	142	2.8	9.4	104	239	20	193	349	19	1.2	12.3	31.1	1.1	7.24	46	82	6.1	1332	3219	448	2.7	31.56	88	23	NA	NA	NA	94	NA	NA	NA	NA	NA	1	NA	NA	1	NA	NA	NA
23229516	77	M	121.2	168	25.3	276	9.2	15.3	28.2	140	4.1	8.3	102	192	15	12	22	19	1.4	15.6	27.6	1.4	7.42	51	380	1.2	244	NA	NA	NA	37.11	120	17	95	55	69	100	NA	1	1	NA	NA	NA	1	NA	1	1	NA	NA
23230271	68	M	127.2	178	19	332	9.2	18.2	27.9	123	6.9	8.2	88	132	15	8	35	43	5.6	19.6	72.3	1.8	7.38	40	72	1.9	315	31	NA	0.14	37.06	89	22	88	53	60	93	1	1	1	NA	1	NA	1	NA	NA	1	NA	NA
23235785	67	M	108.6	178	14.3	168	13.2	13.5	39.6	133	3.9	8.9	95	223	12	21	43	20	1.1	18.9	37.1	1.7	NA	NA	NA	2.6	368	NA	19	0.66	37.11	89	20	127	74	87	99	1	1	1	1	NA	NA	NA	1	1	1	1	NA
23237338	82	M	80.3	173	7.9	195	10.9	13.4	31.4	135	3.4	8.5	94	139	18	11	52	36	1.7	38.4	43.3	3.5	7.45	36	49	1.5	377	768	9	1.02	37.22	134	24	123	76	89	92	1	1	NA	1	NA	1	1	NA	1	1	NA	1
23246205	57	M	80	173	18.8	124	7	11.6	21.7	139	4.4	7.5	111	125	10	26	39	15	1	16.7	26.1	1.5	7.31	41	223	1	330	NA	NA	NA	36.5	110	23	88	48	59	99	NA	1	NA	1	NA	1	NA	NA	1	1	NA	NA
23263147	63	F	83.4	160	12.6	282	12.3	14.3	38.4	146	4.2	8.3	104	132	21	156	98	40	1.7	12.9	52.8	1.2	7.33	39	63	1.9	353	429	13	0.38	36.33	85	34	99	73	83	94	1	NA	NA	1	1	NA	NA	1	1	1	1	1
23276264	72	F	78.8	168	13.9	194	15.7	15.9	48.8	137	4.2	8.2	107	208	19	33	43	27	1.3	12	45.6	1.1	7.2	43	49	3	391	215	18	0.24	37.61	91	21	140	59	77	97	NA	1	NA	1	1	1	NA	1	1	1	NA	NA
23282331	81	M	97.1	178	15.5	140	14	17.4	42.8	138	4.6	8.6	101	218	16	112	779	27	1.5	10.9	43	1	7.38	36	378	1.6	1763	10273	NA	NA	36.89	59	24	57	43	47	100	1	NA	NA	NA	NA	NA	NA	NA	NA	1	NA	1
23296210	68	M	92.2	185	8.1	259	11.2	14.6	33.3	140	4.6	7.4	107	221	16	384	342	48	2.3	14.4	40.2	1.2	7.36	41	99	2.1	966	763	52	2.61	38.22	101	25	147	52	72	95	1	1	1	1	NA	NA	1	NA	1	1	NA	NA
23309829	72	M	90	NA	15.5	229	12.7	18	37.5	142	5.2	8.2	103	15	34	846	3204	59	5.4	18.7	47.1	1.7	7.18	27	94	10.3	4450	210	36	3.32	37	91	14	76	55	59	92	1	1	NA	1	NA	NA	1	NA	NA	NA	NA	NA
23328679	71	M	104.9	183	6.3	221	13.9	13.5	41.9	141	4.3	8	111	151	12	64	78	18	1.5	13.3	149.5	1.2	7.18	52	105	3.1	417	NA	46	0.68	37.61	107	16	155	75	97	99	NA	1	NA	1	NA	NA	NA	1	1	1	1	NA
23346584	64	F	53.4	170	8.2	178	10.8	13.5	31.4	132	4.7	8.6	99	116	18	20	45	47	2.9	9.6	31.2	0.9	7.33	36	227	0.9	282	179	11	0.48	36.72	56	14	164	65	90	100	1	1	NA	1	NA	NA	1	NA	1	1	NA	NA
23355539	64	M	52.4	168	14.6	416	11.3	15.4	34.6	142	4.3	7.1	114	282	15	31	213	14	0.6	13	38.7	1.2	7.25	32	95	3.2	NA	1974	263	4.94	36.56	96	26	83	45	57	96	1	NA	NA	NA	NA	NA	NA	NA	NA	1	NA	NA
23372670	81	F	127	163	27.2	329	7.8	17.4	26.3	133	4.7	8.6	103	176	17	18	22	47	1.9	13.5	29.5	1.2	7.24	43	84	1.6	365	NA	NA	NA	37.33	102	29	139	85	95	100	NA	1	NA	NA	NA	NA	NA	NA	NA	1	NA	1
23375177	61	F	80.7	157	7.2	236	11.4	13.3	33.9	144	3	8.3	109	146	14	20	52	17	1	11.6	31	1.1	7.48	36	139	2.1	643	534	2	0.03	37	75	26	114	54	69	99	NA	NA	NA	NA	NA	1	NA	NA	1	1	NA	NA
23377836	82	F	45.6	160	2.7	179	9.2	14.2	30.2	147	2.8	7.5	116	119	11	7	26	44	1	18	20.7	1.7	7.3	41	34	2.3	254	165	37	0.81	36.67	89	26	129	53	72	84	NA	1	NA	1	NA	NA	NA	NA	NA	1	NA	NA
23381585	74	M	72.8	160	3.4	65	8.2	21	27.7	140	5.7	7.1	100	253	20	17	34	56	6.5	12.7	29.9	1.1	NA	NA	NA	NA	1875	16	4	0.18	36	99	14	60	33	39	99	1	1	1	1	NA	1	1	1	1	NA	NA	NA
23405169	73	M	68	183	19.6	383	10.1	13.7	29.5	138	3.4	8.8	104	376	19	38	64	40	1.4	49.9	42.2	4.4	7.4	30	34	5.6	NA	80	166	8.04	36.94	127	31	117	67	80	100	1	1	1	1	NA	NA	NA	1	1	1	NA	NA
23408562	96	M	74.3	168	13.6	184	15	14.1	46.4	141	4.4	9.3	102	151	15	16	46	37	2	12	52.2	1.1	7.36	54	39	1.3	NA	220	20	0.55	36.61	67	17	142	60	80	100	NA	1	1	1	NA	NA	1	1	1	NA	NA	NA
23466911	60	F	95	165	5.9	211	9	13.2	27.9	148	4.6	8.1	99	100	14	63	70	12	0.8	13.6	44.5	1.3	7.45	53	87	1.2	574	NA	NA	NA	37.89	69	20	118	54	74	92	NA	NA	NA	1	NA	NA	NA	1	1	1	1	NA
23469198	72	M	70.9	175	8	150	10.1	20.5	30.9	143	4.6	6.8	104	79	18	91	141	26	1.2	22	150	2	7.22	66	45	1.8	NA	158	12	0.26	36.39	124	10	117	74	81	90	1	1	1	1	1	NA	NA	NA	NA	1	NA	1
23475520	68	M	74.6	178	20.4	298	16.2	13.4	48	138	4.7	8.4	102	161	17	87	149	17	1	11.2	79.6	1	7.2	31	140	3.1	530	2153	144	0.55	36.44	98	17	145	109	119	96	NA	NA	NA	1	NA	NA	NA	1	1	1	NA	NA
23487223	83	F	90	157	12	269	7	14.3	22.3	138	6.5	8.6	103	153	16	28	82	66	3.7	13.1	24.2	1.2	7.44	28	80	1.5	726	369	6	0.41	36.72	67	16	105	61	77	94	NA	1	1	NA	NA	NA	1	NA	1	1	NA	1
23495898	67	M	68	178	18.9	182	13.4	13.6	41.6	140	4.6	7.6	103	441	22	522	556	30	1.6	15.7	58.7	1.4	7.17	60	71	4.2	1096	459	72	4.41	35.56	102	15	92	43	53	96	NA	1	1	NA	1	NA	NA	NA	NA	1	NA	NA
23537535	59	F	65.6	163	15.5	243	13.4	17.3	43.7	142	4.9	9.7	113	134	11	29	191	17	0.9	12.8	23.8	1.2	7.26	41	88	NA	NA	1751	NA	2.13	36.56	96	20	120	79	93	89	NA	1	NA	1	NA	NA	NA	NA	NA	1	NA	NA
23545997	83	F	70.4	165	74.7	231	9.5	13.5	29.8	138	3.9	8.1	108	213	16	279	270	52	2.6	24	150	2.2	7.28	33	83	2.3	245	235	5	0.03	36.44	90	15	84	66	73	100	1	1	1	NA	NA	NA	1	NA	1	1	NA	NA
23547361	67	M	71.6	183	10.7	189	14.8	20.7	45.1	127	5.2	9.9	86	176	13	9	16	36	1.5	13.8	30.7	1.3	7.45	42	376	1.6	316	80	4	0.06	36.61	102	24	87	67	75	95	1	1	1	1	NA	1	1	1	NA	1	1	NA
23550723	67	F	59.2	152	9.8	164	11	13.4	34.1	141	4	7.3	111	205	16	721	860	27	0.8	14.8	33.3	1.4	7.44	28	75	1.6	1096	708	33	0.42	36.83	58	21	122	66	76	100	1	1	NA	1	NA	NA	NA	1	1	1	NA	NA
23550831	69	F	72.9	157	14	159	9.9	16.1	32.6	151	4.3	9.5	113	121	19	81	83	81	2.4	15.2	31.9	1.4	NA	NA	NA	2.4	396	NA	21	2.31	37.33	77	22	111	57	69	99	NA	1	NA	NA	1	NA	1	NA	1	1	NA	NA
23551805	85	F	86.1	NA	7.9	188	9	14.1	27.8	136	4.3	7.7	100	142	12	17	53	19	0.9	40	38.3	3.7	7.5	35	143	2.5	387	NA	10	0.96	36.83	87	19	89	51	64	98	1	1	1	NA	NA	NA	NA	NA	NA	1	NA	NA
23552723	49	M	73	168	15.8	232	11.4	13.8	35.9	140	3.7	7.4	109	297	13	202	414	14	1.3	11.9	32.5	1.1	7.18	51	83	3.7	1102	NA	366	13.42	38	100	28	112	69	81	92	NA	NA	NA	NA	NA	NA	NA	1	1	1	NA	NA
23556297	75	M	76.5	173	7.3	180	11.1	13.8	35.1	139	4	8.7	102	169	13	15	18	25	1.2	12.9	29.1	1.2	NA	NA	NA	0.8	291	NA	NA	NA	36.39	99	18	117	85	95	98	NA	1	NA	1	NA	NA	NA	1	1	1	1	NA
23567649	79	M	102.4	178	11.8	227	14.1	15.8	42.8	149	3.6	7.8	104	172	15	111	242	31	2.2	14.7	150	1.4	7.37	45	281	2.6	624	742	220	3.77	36.33	76	26	112	50	68	100	1	1	NA	1	1	NA	1	NA	1	1	NA	NA
23570541	72	F	90.9	166	21.8	153	10.6	16.7	32.9	135	3.6	8.3	97	247	16	44	155	38	2.3	20.9	70.1	1.9	7.28	51	34	8.8	844	NA	45	2.18	37.17	131	20	80	57	64	95	1	NA	1	NA	NA	NA	NA	NA	1	1	NA	NA
23585178	84	F	69.7	168	28.7	258	8.2	14.6	24.7	142	4	7.4	109	157	17	18	47	34	2.3	28.7	NA	2.8	7.4	32	136	1.4	359	211	10	2.13	37.44	86	16	149	58	82	100	1	1	NA	NA	NA	1	1	NA	1	1	NA	NA
23600289	91	M	70	184	22.2	171	13	13.4	40.7	144	4.1	8.3	111	150	19	25	55	46	1.5	13.1	33.5	1.2	7.32	34	99	1.7	315	NA	40	1.44	36.89	83	26	103	61	74	100	1	1	1	1	NA	1	1	1	1	1	NA	NA
23614719	72	F	75.3	NA	10.5	222	9.4	14.9	29.7	128	3.6	8.4	93	142	16	18	28	14	1	16.7	80.9	1.5	7.34	41	33	0.9	209	NA	7	0.11	37.11	100	20	108	73	85	99	1	1	NA	NA	NA	NA	NA	NA	1	1	NA	NA
23629601	65	F	55	163	9.1	287	8.6	16.3	26.6	134	4.1	8.4	92	201	18	25	26	48	1.5	11.3	26.6	1	7.49	43	15	1.5	285	147	4	0.25	36.67	102	15	99	65	72	97	NA	1	1	1	1	NA	1	NA	NA	1	NA	1
23635847	91	M	70	178	19.7	197	10.9	14.6	32.5	137	3.6	7.8	106	291	18	44	139	18	1.3	16.5	28.2	1.5	7.36	33	263	4.4	2895	1135	73	7.9	35.89	81	21	72	53	57	100	1	1	1	NA	NA	NA	NA	1	1	NA	NA	1
23645435	55	M	95	178	26.7	219	14.5	12.7	44	137	4.1	8.3	102	248	15	309	307	13	0.9	23.5	84.3	2.2	7.28	46	43	5.8	730	NA	2	1.36	36.22	65	26	94	71	78	100	NA	NA	NA	NA	NA	NA	NA	1	1	1	NA	NA
23652501	60	F	61.5	157	21.8	228	11.8	17.3	41.3	128	5.2	9.2	86	253	31	1190	3092	36	1.8	49.4	31.9	4.6	7.06	54	56	14.3	2140	87	18	0.74	36.89	80	24	145	118	127	99	NA	NA	1	1	NA	1	NA	1	1	1	1	1
23669294	81	M	93.5	175	5	117	7	15.7	21.3	141	3.6	8.3	107	126	16	106	271	30	1.8	18.4	42.8	1.7	7.36	42	163	1.7	488	NA	NA	NA	37.06	60	13	130	63	79	94	1	1	NA	1	1	1	1	1	1	1	1	NA
23686056	88	M	50.2	163	8.9	70	10.1	14.6	33	141	4.5	8.7	98	105	16	173	199	72	1.6	22.9	29.4	2.1	7.36	53	23	2.5	482	152	3	NA	36.44	75	17	124	107	115	91	NA	1	NA	NA	NA	NA	1	NA	NA	1	NA	1
23694526	74	F	72.9	155	6.5	112	7.5	14.9	24	139	5.3	8.6	112	149	11	8	47	33	1.4	15	150	1.4	7.26	44	107	0.7	332	NA	NA	NA	36.61	86	22	158	61	86	92	NA	1	1	1	NA	NA	1	NA	1	1	NA	NA
23735700	64	M	131.8	180	10.8	125	9.7	13.8	28.4	138	3.5	6.4	110	281	14	2424	2353	24	1.8	22.2	39.2	2.1	7.26	41	125	3.2	3356	5322	374	21.54	37.22	81	16	95	47	58	93	1	NA	NA	NA	NA	NA	NA	NA	1	1	NA	1
23749463	48	M	76	178	10.8	173	8.1	17.5	45.3	134	4	8.9	96	240	14	76	64	21	1.1	15.1	50.2	1.4	7.43	31	39	1.3	414	86	2	2.27	37.11	88	18	108	82	92	96	NA	NA	1	NA	NA	1	NA	1	NA	1	NA	NA
23758456	74	F	100.8	160	20.3	290	10.8	13.7	34.6	129	4.5	9.1	91	343	26	209	198	48	7	12.9	31.9	1.2	7.06	61	52	7.2	666	259	9	0.48	36.39	100	18	145	42	70	97	1	1	1	NA	1	1	1	NA	NA	NA	NA	NA
23807739	78	F	124	NA	11.8	173	8.8	15.7	30	142	5.3	9.6	108	93	17	13	15	95	1.2	17.7	26.2	1.6	7.18	63	20	3.1	225	NA	11	0.44	36.78	117	25	96	66	77	95	NA	1	NA	1	NA	NA	1	NA	1	1	1	NA
23834859	74	M	72.1	157	11.4	305	8.9	14.1	27.5	133	3.9	9	96	189	19	30	65	61	2.8	22.6	90	2.1	7.43	34	53	1.3	353	373	54	1.05	36.44	78	24	101	62	68	97	1	1	NA	1	NA	NA	NA	1	1	1	1	1
23838325	79	M	75	165	6.8	150	11.1	14.1	35.7	142	3.9	12.3	104	302	24	47	88	23	1.2	17.4	27.3	1.6	7.27	45	50	4.6	316	451	35	0.48	36.44	110	20	134	66	84	84	1	1	NA	NA	NA	NA	NA	NA	NA	NA	NA	1
23850920	57	M	78.2	173	17.1	251	15.8	13.3	47.6	132	4.6	8.2	96	176	15	256	904	18	1.3	11.7	150	1.1	7.13	70	46	2.9	1858	13156	NA	18.25	36.28	117	22	90	61	72	100	1	NA	NA	1	NA	NA	NA	1	1	1	1	NA
23856904	48	M	127	185	25.2	178	15.4	13.7	42.7	139	4.3	9.6	103	131	13	191	956	20	1	11.4	28.1	1	NA	NA	NA	1.8	NA	11766	NA	17.04	37.17	97	22	113	79	87	91	NA	1	NA	NA	NA	NA	NA	1	NA	1	NA	NA
23868644	61	M	95	183	21.2	285	14.6	13.6	44	133	4.5	8	103	193	18	59	193	14	1.7	13.5	25.3	1.2	7.07	37	192	3.2	NA	1564	198	5.59	38.28	91	24	102	83	87	100	1	1	NA	NA	NA	NA	NA	1	1	1	NA	NA
23869912	72	M	62	173	14.3	129	13.6	17.9	41.1	137	5.5	9.1	103	146	28	809	733	69	2.1	22.4	53.4	2.1	7.12	42	341	7.7	1358	70	NA	0.03	35.56	72	27	146	100	111	97	NA	1	NA	1	NA	NA	1	NA	1	NA	NA	1
23912915	90	M	66.7	173	10.5	134	13.6	13.2	42.9	137	5.6	7.5	106	131	18	35	73	23	1.7	20.6	65.5	1.9	7.25	41	47	3.4	312	230	6	0.32	37.11	126	13	118	84	91	99	1	1	NA	NA	1	NA	1	NA	1	1	NA	1
23933003	69	M	80.1	NA	18.5	221	10.5	15.4	34.4	130	5.3	8.9	93	239	25	32	103	67	3.7	20.2	73	1.9	7.12	36	222	8.9	574	117	8	0.64	36.56	69	20	93	55	67	78	NA	1	1	1	NA	NA	1	NA	1	1	NA	1
23940782	76	M	69	170	10.3	171	7	16.9	24.6	140	4.3	9.2	101	164	17	NA	34	57	6.2	15.7	25.4	1.4	7.33	49	321	1.4	457	NA	NA	NA	36.61	88	14	97	53	67	100	1	1	NA	1	NA	NA	1	NA	1	NA	NA	NA
23948831	76	F	69.6	152	15.2	292	10	13.5	30.9	138	4.7	8.3	103	133	15	458	336	47	1.1	16.5	51.2	1.5	7.35	37	78	1.5	1290	378	6	6.23	36.56	131	27	114	41	63	91	1	1	1	NA	NA	NA	NA	1	1	1	NA	1
23950907	66	M	120	170	7	130	9.8	15.7	28.8	143	4.2	8.7	104	308	20	15	34	33	1.1	12.7	23.1	1.2	7.45	37	48	2.1	181	222	10	0.15	37.28	121	33	148	75	97	98	1	1	1	NA	NA	NA	NA	NA	1	1	NA	NA
23997020	70	F	104	157	10.6	264	10.9	14.7	34	140	3.2	7	97	271	31	65	132	43	3	31.3	42.3	2.8	7.11	35	144	9.6	523	857	105	1.62	37.39	106	12	122	73	89	100	1	1	1	1	NA	1	NA	NA	1	1	NA	NA
24022183	75	F	88.4	160	11	217	8.3	15.7	27.2	135	5.6	9.8	103	133	17	16	76	41	1.7	11.6	150	1.06	NA	NA	NA	0.5	337	NA	8	1.09	37	60	19	92	51	61	93	NA	1	NA	1	1	NA	NA	NA	1	1	NA	NA
24025022	80	M	93	173	12.6	183	11.3	14.6	33.4	136	7	8.7	103	127	20	33	115	53	2.2	14.4	33.2	1.2	NA	NA	NA	NA	896	353	38	9.02	36.39	86	24	106	41	57	87	NA	1	NA	NA	NA	NA	1	NA	1	1	NA	NA
24035159	81	M	86	175	11.2	261	13.1	13.5	40.5	140	3.8	8.3	104	143	15	63	33	27	1.3	13.8	124.6	1.3	7.27	51	192	1.2	246	178	7	0.29	36.44	99	20	114	84	95	99	NA	1	NA	1	NA	NA	NA	NA	1	1	NA	NA
24066862	58	F	114	168	10.3	161	13.5	18.2	44	133	4.9	8.5	97	106	13	17	30	40	1.6	17.7	50	1.6	7.35	42	37	2	377	55	4	0.99	36.61	52	17	93	68	76	98	1	NA	NA	NA	NA	NA	NA	NA	1	1	1	NA
24068553	72	M	102.2	168	11.6	181	13.5	15.8	42.1	131	4.8	8.1	98	220	15	1405	377	66	2.1	20	50.1	1.8	7.44	40	36	1.6	743	NA	25	0.98	37.22	142	24	113	77	87	96	1	NA	NA	1	NA	NA	NA	NA	1	1	NA	NA
24086115	47	M	105	180	15.7	284	12.3	12	37	141	4.9	7.6	108	125	14	370	495	22	1.8	15.4	146.5	1.4	7.22	44	274	1.9	1040	NA	300	3.52	38.44	108	25	139	81	93	93	NA	NA	NA	NA	NA	NA	NA	1	1	1	1	1
24135107	76	M	58	NA	16.9	184	5.6	16.7	18.9	147	4.8	7.7	113	299	20	49	103	84	1.9	29.9	32.8	2.7	7.23	49	61	3.8	1765	492	25	1.32	36.33	76	23	125	50	69	98	1	1	1	NA	NA	1	1	NA	1	NA	NA	NA
24141686	70	M	110.6	168	12.9	211	13.5	12.9	38.4	133	4.1	8.1	99	175	15	131	565	28	1.5	12.2	67.5	1.1	7.43	38	85	1.2	1381	5726	NA	11.21	37.56	88	6	119	70	81	96	1	1	NA	1	NA	NA	NA	1	1	1	1	NA
24143258	88	M	57.5	160	13	175	12.5	13.8	37.3	120	4.1	8.4	86	208	7	40	49	24	0.5	43.3	42.5	4.1	7.37	44	210	2.9	249	572	18	0.06	36.56	87	32	135	78	90	100	1	NA	1	1	NA	1	NA	NA	1	1	NA	NA
24158629	75	M	98.7	NA	12.4	250	13.5	12.6	39.7	137	4.5	8.3	107	113	13	83	147	32	1.4	12.5	34.2	1.2	7.41	27	61	2.5	541	796	57	6.01	37.17	84	17	135	82	98	94	1	1	NA	1	NA	NA	NA	1	1	1	NA	NA
24162456	75	M	56.1	152	11.2	242	11.9	14.1	36.6	137	4	7.2	104	126	14	36	230	19	0.9	11.9	116.7	1.1	7.42	34	457	3	499	NA	274	2.75	36.94	76	18	113	73	83	95	NA	NA	NA	1	NA	NA	NA	NA	1	1	NA	NA
24193153	76	F	64.2	163	9	130	10.6	18.1	35.5	135	3.5	8.2	97	97	21	54	105	24	2.3	20.7	150	1.9	7.36	40	45	2.7	350	219	4	0.27	36.78	116	27	125	58	73	96	1	1	NA	1	1	NA	1	NA	1	NA	NA	NA
24197685	54	M	85	183	21	281	15.5	11.9	46	144	3.6	8.2	105	218	21	195	412	20	2	14.8	33.5	1.4	7.22	38	93	8.4	996	4447	306	7.34	38.39	81	32	NA	NA	NA	92	NA	1	NA	NA	NA	NA	1	NA	1	1	NA	NA
24208320	68	M	91.7	178	18.5	105	7.4	14.6	23.5	141	3.1	8.4	103	97	26	28	117	20	1.2	26	32.6	2.4	7.3	33	221	3.4	481	NA	NA	NA	37	96	0	115	61	75	100	1	NA	NA	1	NA	NA	NA	1	1	1	1	NA
24236515	60	M	84.2	178	11.7	207	13.1	12.2	40.5	139	5.3	8.6	103	184	17	23	48	19	0.9	12.6	41.5	1.2	7.31	55	107	2.3	481	1492	80	0.32	36.56	77	18	125	70	83	97	NA	NA	NA	1	NA	1	NA	NA	1	1	NA	NA
24241826	56	M	62.4	168	15.2	325	10.1	13.4	32.1	141	4.5	7.9	109	91	7	NA	NA	13	0.7	18.1	29.2	1.7	7.2	76	175	0.81	NA	240	15	0.14	36.56	114	32	118	71	24	82	NA	1	NA	NA	NA	1	NA	NA	NA	NA	NA	NA
24267892	74	M	102.3	170	8.1	241	12.5	13.2	38.9	136	4.7	8.3	102	166	13	23	90	16	0.9	14.6	42.9	1.3	7.38	41	326	1.9	515	847	102	1.46	36.89	94	19	146	79	94	95	NA	1	1	NA	NA	NA	NA	NA	1	1	NA	NA
24270509	77	M	69.7	173	6.9	127	10.2	18.8	32.1	131	4.2	8.1	101	66	14	519	224	65	2	14.7	37.7	1.4	NA	NA	NA	1	176	NA	4	0.24	36.56	67	17	117	67	83	95	NA	1	NA	1	NA	NA	1	1	1	1	1	NA
24282356	83	F	90	157	26.5	233	8.8	15.3	25.8	137	3.1	8	107	194	12	9	43	18	1	17.9	28.5	1.7	7.44	38	253	2.9	NA	443	NA	NA	36.28	99	16	98	64	72	100	1	1	NA	NA	NA	NA	NA	1	1	1	NA	NA
24284436	55	M	112.5	183	13.4	254	12.1	16	36.7	131	8.4	8.6	96	150	13	39	161	18	1.6	14.4	36.6	1.3	7.39	36	24	2	1969	NA	11	1.66	37	127	41	126	84	97	95	NA	NA	NA	1	1	NA	1	NA	1	1	NA	NA
24298308	75	M	106.9	170	17.4	230	12.6	12.7	38.3	132	6.6	8.6	96	442	23	56	307	40	2	11.7	91.9	1.1	7.29	42	34	3	616	3082	275	5.89	37.78	70	19	76	60	67	94	1	1	1	1	NA	1	1	NA	NA	1	NA	NA
24301961	80	M	80.4	182	116.5	150	9	17.1	26.2	127	3.4	7.9	91	273	24	51	48	75	3.5	13.6	67.9	1.3	7.43	22	60	2.8	363	349	12	1.65	36.39	86	26	115	62	75	91	NA	1	1	1	NA	1	1	NA	1	1	NA	NA
24335090	49	F	88.4	NA	25.1	272	10.8	16.8	35.4	134	3.9	8.2	101	571	21	2241	3814	27	1.3	19	30.8	1.7	7.36	18	86	2.6	4460	1930	61	3.86	36.11	108	18	145	81	95	97	NA	NA	1	NA	NA	NA	NA	1	1	1	NA	NA
24353503	74	M	92	183	15.5	275	17.3	13.1	52.1	141	5.7	8.1	107	412	16	68	127	21	1.5	15.5	150	1.4	7.22	47	41	1.7	934	NA	NA	0.57	NA	95	18	150	108	117	97	1	1	1	1	NA	NA	NA	NA	1	1	NA	NA
24378126	54	M	88.1	NA	14.2	92	9.2	19.7	29.3	135	3.7	4.8	110	70	10	44	67	55	1.4	NA	NA	NA	7.39	29	151	1	253	109	8	0.13	2.56	108	16	97	62	71	95	1	NA	1	1	NA	NA	NA	NA	1	1	NA	NA
24391774	68	F	64	157	13	66	10.7	14.4	34.5	136	4.5	8	112	117	7	18	186	6	0.6	19.6	65	1.8	7.55	30	350	3.5	632	NA	NA	NA	36.44	77	20	70	45	54	100	1	NA	NA	NA	1	NA	NA	1	1	1	NA	NA
24400362	65	F	71	160	15.1	222	17.8	15.1	54	133	3.6	8.5	92	331	26	141	251	24	1.7	10	26.7	0.9	7.27	41	51	3.5	590	544	300	2.91	36.89	91	26	130	78	90	85	NA	NA	1	1	NA	NA	NA	NA	1	1	NA	1
24407957	92	F	59.4	152	19.4	285	11.3	14.5	34.7	141	4.6	9	104	111	16	21	157	47	2.3	13.1	26.3	1.2	7.33	29	42	2	607	317	42	4.04	36.72	56	18	90	47	60	100	NA	1	NA	1	NA	NA	NA	NA	1	1	NA	NA
24432987	91	M	88.9	178	7.9	150	7.7	15	23.6	130	4.5	8.6	96	105	16	24	82	68	3.2	13.1	47.8	1.2	7.41	41	163	1	472	1159	138	3.25	36.61	97	23	145	65	85	93	1	1	NA	NA	NA	NA	1	NA	1	1	NA	1
24442927	72	F	71.1	NA	5.9	29	10	12.1	32.1	132	7.4	9.4	97	426	20	6665	9279	56	5.3	18.3	31.1	1.7	7.28	42	21	4.2	10420	NA	10	6.32	36.83	70	16	122	62	81	96	1	1	1	1	NA	NA	1	NA	1	1	NA	NA
24443695	72	F	87.1	152	27.6	268	10.1	15.1	31.5	141	5.2	8.1	101	207	20	26	21	50	2.2	14.3	44.6	1.3	7.45	35	302	1.5	475	80	4	0.62	38	127	28	138	88	104	97	NA	1	NA	NA	NA	1	1	1	1	1	NA	NA
24444815	44	M	77	180	14.5	442	7.7	15.1	24.6	137	4.1	9.1	95	107	17	181	198	34	1.8	16.4	27.6	1.5	7.44	41	373	1.4	623	208	15	0.94	36.61	117	21	117	50	68	80	1	NA	NA	NA	NA	NA	NA	NA	1	1	NA	1
24481717	87	F	59	152	12.6	128	9.8	13.3	29.3	132	4.7	7.7	94	197	20	NA	NA	37	1.4	NA	NA	NA	7.22	56	39	2	NA	415	32	0.66	36.56	101	27	124	57	74	99	NA	1	1	1	1	1	1	1	1	1	NA	NA
24487518	79	F	81.3	163	10.8	210	7.1	18.3	23.7	137	4.7	8.3	106	94	9	106	90	15	0.8	18.5	43.4	1.7	7.43	39	360	2.4	296	156	3	0.96	36.78	86	7	130	68	86	100	1	1	1	1	NA	1	NA	NA	1	1	NA	NA
24503251	49	M	87	NA	14.8	325	11.5	13.4	35.6	142	3.8	8.5	106	98	15	22	17	17	1	13.6	47.8	1.2	7.35	44	100	1.6	337	179	3	1.03	36.72	90	10	92	46	56	98	NA	NA	NA	1	NA	1	NA	NA	1	1	NA	NA
24503797	87	F	52.9	155	11.7	174	9.5	14.6	30.3	140	3.7	8	101	106	14	163	83	45	1.5	27.5	55.3	2.5	7.46	45	23	1.7	383	267	18	2.58	36.89	114	25	97	34	50	90	1	NA	NA	NA	1	1	NA	NA	NA	1	NA	NA
24524547	62	F	79.1	157	11.8	163	8.3	14.7	25.5	130	4.2	7.2	101	456	21	2302	8006	45	3	17.1	35.6	1.6	7.17	23	187	6.5	8205	444	5	0.77	36.67	62	24	86	45	56	99	NA	1	1	1	NA	NA	1	NA	NA	1	NA	1
24549265	91	F	69.7	163	9.9	199	12.3	14.6	35.6	138	3.5	7.8	106	191	13	37	48	21	0.8	NA	NA	NA	7.33	48	65	1.8	240	531	46	1.95	36.67	70	13	87	57	65	92	NA	1	NA	1	NA	NA	NA	1	1	1	NA	NA
24556511	78	M	79	173	15	123	8.2	12.9	25.6	140	5.4	8	108	109	11	NA	NA	22	0.7	14.8	33.3	1.4	7.46	35	256	2.7	NA	NA	NA	NA	37.22	80	7	99	60	69	98	NA	1	1	1	NA	NA	NA	1	1	1	NA	NA
24563742	73	M	120	175	18.2	172	16.6	13.6	47.8	137	4.7	8.3	101	223	17	110	191	21	1.5	12.4	150	1.1	7.26	44	212	2.9	905	1186	102	2.09	36.39	78	27	86	50	58	99	NA	1	NA	NA	NA	NA	NA	1	1	1	NA	NA
24564664	74	M	100	165	17.9	336	11.9	16.7	39.1	128	6.3	8.7	90	297	16	10	28	42	4.4	27.8	32.7	2.6	7.38	39	109	2.8	252	35	6	0.26	35.33	87	22	167	105	122	100	1	1	1	1	1	NA	1	NA	NA	NA	NA	1
24567210	46	M	75	NA	23.2	312	13.8	13.1	44	134	6.5	8.2	104	253	15	233	569	26	1.4	12.5	56.8	1.2	7.2	49	85	1.7	NA	11219	NA	22.77	37	85	18	94	63	71	99	NA	1	NA	1	NA	NA	NA	1	1	1	NA	NA
24568067	91	M	71.1	NA	18.7	78	12.3	14.5	37.7	138	3.4	8.4	108	84	13	85	129	28	1.5	16.8	57.7	1.6	7.32	42	45	1.4	291	340	30	1.32	37.11	69	14	101	52	63	99	1	1	NA	1	NA	NA	NA	NA	NA	1	NA	NA
24570342	75	M	63.2	NA	4.8	160	8	14.9	27.3	134	5.1	7.6	104	217	17	108	119	35	1.8	14	31.2	1.3	7.32	45	120	0.9	356	551	9	0.13	1.11	50	19	136	57	76	99	1	1	1	NA	NA	NA	1	NA	1	1	NA	NA
24586212	59	M	76.4	183	7.7	221	12.7	12.4	37.5	141	3.8	8.6	106	238	16	55	160	17	0.9	12.8	41.4	1.2	7.22	40	267	1.5	945	251	41	0.64	37	114	18	113	81	88	99	NA	NA	1	NA	NA	NA	NA	NA	1	1	NA	NA
24599536	32	F	48.6	152	13.3	83	9.5	13.3	29.5	135	6.2	8.1	93	87	26	761	1120	61	8.7	21.6	36.7	2	7.4	32	67	4.1	1385	133	3	0.28	36.56	106	20	168	111	126	98	NA	1	NA	NA	NA	NA	1	NA	1	NA	NA	NA
24614671	79	M	90	180	10.8	199	10.9	13.3	33.3	138	5.1	8.4	105	261	19	3942	5276	18	1.4	NA	NA	NA	7.27	46	102	5.5	5784	7958	NA	NA	NA	87	14	106	46	62	62	NA	NA	NA	1	NA	NA	NA	NA	NA	1	NA	NA
24628310	55	F	71.4	NA	7.5	143	7.8	22.8	24.9	131	4.4	8.7	95	232	13	33	37	20	0.9	13.2	28.8	1.2	7.48	34	28	2.3	735	NA	NA	NA	37	130	30	108	69	78	92	NA	1	1	1	NA	NA	NA	NA	1	1	NA	NA
24629373	75	F	53.5	163	17	244	15.3	12.9	47.4	139	4.2	7.7	106	181	15	24	53	17	1	14.5	150	1.3	7.19	55	43	2.6	329	410	49	1.01	36.83	112	18	93	56	68	99	NA	NA	NA	1	NA	1	NA	1	NA	NA	NA	NA
24637000	87	M	72.8	NA	7.8	201	11.7	12.7	35.2	135	4.4	9.6	102	92	12	32	50	22	1.1	11.8	51.5	1.1	7.44	39	206	1	438	118	19	0.21	36.89	62	16	127	76	87	98	NA	1	NA	1	1	NA	NA	NA	1	1	NA	NA
24639441	66	M	59	183	12.5	227	10.8	12.9	31.6	124	4.1	8	90	224	18	NA	NA	26	1	11.9	55.3	1.1	7.36	40	36	2.5	NA	1261	51	2.3	36.56	95	27	151	70	91	92	NA	1	1	1	NA	NA	1	1	1	1	NA	NA
24644178	62	F	57.5	165	11.7	213	8.7	12.6	27.6	140	4.7	8	110	181	12	86	133	16	0.7	13.4	105.6	1.2	7.33	38	28	1.2	501	341	35	2.05	36.44	76	20	130	100	109	100	NA	NA	NA	1	NA	1	NA	NA	1	1	NA	NA
24647104	75	M	62.5	178	15.1	223	10.8	13.3	32.9	140	4.5	8.1	107	175	12	61	533	27	1.4	14.5	150	1.3	7.38	35	135	1.2	639	NA	3	7.82	37.33	68	20	84	47	59	99	NA	1	NA	NA	NA	NA	1	NA	NA	1	NA	1
24663749	53	M	85.5	175	11	145	12.8	15.7	38.6	138	5.2	8.4	107	107	15	397	506	34	1.6	21.7	139.4	2	7.45	22	130	1.5	1085	NA	NA	NA	36.56	64	16	49	40	46	91	NA	1	NA	1	NA	NA	NA	1	1	1	1	1
24665782	81	M	62.7	168	9.1	262	8.1	15.4	24.7	132	4	8.9	95	95	16	22	32	45	2.3	27.6	33.1	2.5	7.47	30	24	1.5	302	NA	5	0.19	36.56	63	19	128	67	86	100	NA	1	NA	1	NA	NA	1	NA	NA	1	NA	1
24668812	79	M	80	170	12.8	205	12.3	17.2	38.3	130	4.7	9	94	135	19	117	407	69	6.7	16.4	32.8	1.5	7.33	37	25	1.9	708	17532	46	2.43	35.78	57	23	119	68	81	100	1	1	1	NA	NA	NA	1	NA	NA	1	NA	1
24682145	46	M	113.3	175	27.4	164	9	12.7	28.3	143	2.9	8.1	106	229	15	122	805	14	1.2	17.4	28.1	1.6	7.08	48	71	11.5	1790	6438	NA	NA	37.83	112	30	140	98	111	91	NA	1	1	NA	1	NA	NA	NA	NA	1	1	NA
24707182	83	M	68.5	165	12	218	14	19.4	44.2	141	4.9	8.8	104	155	12	37	24	19	1	12.8	27.9	1.2	7.38	50	36	1.7	307	NA	NA	0.03	36.44	88	19	116	75	85	100	1	1	1	1	1	NA	1	NA	1	1	NA	NA
24711461	74	M	64	168	13.5	376	13.5	14.2	41.2	140	4.2	8.1	107	148	18	NA	NA	17	1.1	10.9	62.7	1	7.37	34	29	2.1	NA	2997	209	1.28	37	80	19	117	49	62	93	NA	NA	NA	1	1	NA	NA	1	1	1	NA	NA
24713584	85	M	69.6	183	18	230	11.3	15.1	35.3	148	3.5	8.7	95	158	22	16	96	27	1.5	14.1	97.4	1.3	7.35	67	20	4.2	447	883	46	1.75	36.11	89	33	104	63	76	95	NA	NA	NA	1	NA	NA	NA	NA	NA	NA	NA	NA
24722344	66	M	87.7	178	10.5	236	14.6	14.2	44	137	4.2	9.2	102	135	14	305	436	18	1	11.4	66.7	1.1	7.38	39	109	2.4	743	NA	NA	3.74	1.17	65	20	141	96	110	100	NA	1	NA	1	NA	NA	NA	NA	1	1	NA	NA
24767739	75	M	76.4	168	12.9	234	11.9	15.1	35.5	135	5.5	8.2	104	173	20	50	442	31	2.5	14.2	30.3	1.2	7.25	44	57	2.1	1102	5977	NA	15.22	36.44	83	14	90	34	49	80	NA	1	NA	1	NA	NA	NA	1	1	1	NA	NA
24789896	60	M	66.9	183	8.3	189	10.7	14	33.4	136	4.7	7.7	94	404	23	377	137	30	3.5	15	30.6	1.3	NA	NA	NA	2.4	562	146	9	13.7	36.44	121	25	94	71	77	99	1	1	1	1	NA	NA	1	NA	NA	NA	NA	NA
24806201	85	M	62.7	180	18.4	241	10.9	14	34.2	133	4.6	7.3	99	131	18	87	336	41	1.8	15.1	41.6	1.4	7.33	44	139	1.6	504	3441	176	NA	36.56	76	18	122	69	81	99	1	1	NA	NA	NA	NA	1	NA	1	1	NA	1
24817313	71	F	68.7	170	23.9	342	11.9	13.1	38.5	139	3.8	8.2	104	351	20	715	1238	27	1.3	20.3	150	1.9	7.12	47	46	7.7	1458	383	15	1.17	37.61	85	24	94	65	75	100	1	NA	1	NA	NA	NA	1	NA	1	1	NA	NA
24834441	69	F	70	183	9.1	121	10.5	14.6	31.2	135	3.8	7.5	95	151	25	2636	2989	75	2.5	32.5	34.7	3	7.4	29	103	2.1	1985	952	22	0.57	37	97	16	165	56	87	97	1	1	1	1	1	NA	NA	1	1	1	NA	1
24837867	82	F	62.8	NA	20.7	92	11.9	15.5	38.6	159	3.6	6.9	129	262	14	NA	15	51	1.2	13.2	42.2	1.2	7.37	33	165	2.3	298	NA	4	0.06	36.72	107	18	154	114	126	100	NA	1	1	NA	NA	1	NA	NA	NA	1	NA	NA
24850340	75	F	112.9	160	9.4	244	8.9	15.7	29	138	5.1	8.8	103	263	12	28	87	45	1.3	23.8	55.5	2.3	7.38	51	267	2	NA	169	13	2.74	37	85	18	105	54	66	98	1	1	1	1	NA	NA	NA	1	1	1	NA	NA
24871618	66	F	53	NA	11.8	470	9.4	15.7	29.1	137	3.5	8.3	104	130	13	NA	NA	8	0.5	22.7	58.5	2.1	7.36	44	133	1.7	233	162	15	0.17	36.11	137	24	94	60	67	100	NA	1	1	1	NA	1	NA	1	1	1	NA	NA
24884794	70	M	80	173	31.9	132	9.2	20.2	30.5	132	3.4	7.8	85	242	38	2311	4113	41	2.9	42.8	41.3	3.8	7.09	43	50	14.7	5060	389	54	1.3	36.5	63	22	91	60	66	98	1	NA	NA	NA	NA	NA	1	NA	NA	1	NA	1
24889622	58	F	52.2	150	9.1	96	13.2	14.3	35.5	103	3.8	7.6	67	163	16	39	90	16	0.5	10.9	29	1	7.34	46	42	0.7	306	1308	54	0.18	36.94	68	23	102	75	85	100	1	1	NA	NA	NA	1	NA	NA	1	1	NA	NA
24891058	74	F	65.9	168	11.3	295	10.9	17.1	33.6	136	4.1	9.3	92	132	18	32	23	37	1.6	12.2	31.4	1.1	7.45	43	30	1.2	232	NA	NA	NA	36.67	91	16	95	75	83	96	NA	1	1	1	NA	NA	NA	1	NA	1	NA	1
24896163	80	F	58.6	157	16.6	244	9.9	13.5	29.3	136	3.5	10.7	102	148	16	44	336	20	1.1	41.3	34.4	4.1	7.4	38	60	1.4	846	2491	357	3.1	37.06	86	15	141	60	80	71	NA	1	NA	NA	NA	NA	NA	NA	1	1	NA	NA
24899700	56	F	49.1	152	17.3	376	11.3	12.3	32.2	134	3.4	8.3	103	202	8	81	63	6	0.4	16.7	20.8	1.5	NA	NA	NA	1.2	621	NA	151	2.87	36.89	93	18	100	65	76	96	NA	NA	1	NA	NA	NA	NA	1	1	1	NA	NA
24909104	68	F	95.2	155	14.5	390	9.1	17.9	29.1	137	5.1	8.3	90	142	25	22	96	54	5.8	13.1	135.8	1.2	7.37	48	33	2.3	560	NA	64	3.96	36.61	91	20	157	59	88	98	1	1	NA	1	NA	NA	1	NA	NA	NA	NA	NA
24929127	63	F	82.3	157	10.1	246	9.3	14.4	27.4	146	3.3	7.8	107	303	18	47	72	57	5	12.7	44.6	1.2	7.4	43	84	1.4	NA	925	46	6.16	37.11	84	20	93	38	50	99	NA	NA	1	1	NA	1	1	NA	1	1	NA	NA
24937094	67	M	73	NA	8.8	196	13	12.2	40.2	140	3.8	7.8	108	188	12	160	131	26	1	11	150	1	7.39	39	166	1.9	NA	2527	67	1.26	37.33	63	29	112	55	74	100	NA	1	1	1	NA	NA	NA	1	1	1	NA	NA
24956831	92	F	46.1	151	14.9	228	12.1	14.2	36.7	143	4.5	8.4	108	152	22	NA	NA	37	1.6	11.9	31.1	1.1	7.35	37	189	1.8	NA	1004	131	1.53	36.44	90	16	122	49	67	98	1	1	1	1	NA	NA	NA	NA	NA	1	NA	NA
24964951	93	F	42.2	160	12.1	192	8.8	16	27.3	127	4.6	8.1	99	211	17	50	131	21	1	13.4	21.4	1.2	7.2	52	24	8.3	897	4522	156	0.65	37.17	74	29	130	90	103	93	NA	1	NA	1	NA	NA	NA	1	1	1	NA	NA
24982426	81	M	64.2	170	36.8	176	14	12.5	40.6	129	4.1	8.2	96	264	23	44	210	30	1.4	14.5	49.6	1.3	7.45	26	33	3.1	310	NA	44	0.69	37.06	115	26	160	78	94	94	1	1	1	1	NA	NA	NA	NA	1	1	NA	NA
25016707	76	M	85.5	168	16.7	320	8.9	15	30.7	135	5.9	8.3	107	175	15	13	23	53	2.1	15.5	60.1	1.4	7.2	39	112	1.4	NA	NA	25	1.81	36.56	130	17	82	71	76	73	NA	1	NA	1	NA	NA	NA	NA	1	1	NA	1
25068881	66	F	72.3	163	16.2	181	9.3	13.5	28.6	135	4.7	8.6	105	122	7	99	476	14	0.6	11.8	68	1.1	7.4	32	107	0.9	1417	NA	341	9.45	36.5	80	5	116	103	109	100	NA	1	NA	NA	NA	NA	NA	1	1	1	1	NA
25087958	75	M	108.2	NA	10.6	190	9.5	14.5	30.1	136	6.8	8	105	174	17	29	61	124	4.1	11.9	27.2	1.1	7.11	63	318	0.6	274	537	49	1.46	36.33	99	18	105	50	63	100	NA	1	1	NA	NA	1	1	NA	NA	1	NA	NA
25105674	77	M	94	NA	7.3	173	8.8	13.5	25.9	129	3.7	9.2	87	125	19	NA	NA	84	4.1	14.1	65.7	1.3	NA	NA	NA	NA	NA	629	94	2.24	36.67	89	16	111	69	81	99	1	1	1	1	1	NA	1	NA	1	1	NA	NA
25118102	58	M	57	168	14.8	273	NA	14.2	39.5	138	4.1	9	107	178	10	74	303	17	0.8	NA	NA	NA	7.3	46	24	5.4	656	NA	NA	4.36	36.72	105	22	93	73	81	91	NA	NA	NA	NA	NA	1	NA	NA	NA	1	NA	NA
25128030	82	F	69.6	150	13.1	48	6.8	18.3	23.2	128	4.4	8.4	96	254	17	32	45	86	2.2	13	69.6	1.2	7.4	48	35	3.5	435	22	16	1.58	36.44	101	14	154	75	94	99	1	1	1	1	NA	NA	1	1	1	1	NA	NA
25131696	61	F	72.2	165	12.5	255	13.8	13.7	42.3	139	3.6	8.8	106	160	18	34	140	18	0.7	11.9	145.4	1.1	7.34	37	71	1.5	467	896	111	2.63	36.44	65	18	89	53	63	99	1	NA	NA	NA	NA	NA	NA	NA	1	1	NA	NA
25146721	52	M	86	175	22.7	239	14.4	13	41.4	138	4.5	9.6	97	133	23	269	1713	42	1.7	14.2	71.1	1.3	7.49	30	82	2.5	3565	13461	404	24.15	36.78	117	16	130	76	87	96	NA	1	NA	NA	NA	1	NA	1	1	1	1	1
25158839	71	F	71.6	NA	11.4	91	11	17.9	37.5	133	4.4	10.4	95	272	24	702	237	58	5.4	14.9	26.9	1.4	7.42	27	151	2	405	20	5	0.54	36.5	106	14	100	68	75	94	1	1	1	NA	NA	NA	1	NA	1	NA	NA	NA
25235254	83	M	98	173	23.1	98	7.2	12.8	22.6	137	4.5	7.1	112	159	7	NA	NA	15	0.9	20.1	28.4	1.8	7.42	36	261	0.9	NA	NA	NA	NA	37.28	112	17	103	48	64	94	1	1	1	1	NA	NA	NA	NA	1	1	NA	NA
25238943	91	M	79.9	NA	8.1	129	10.7	15.3	31.1	138	3.6	7.9	100	209	15	47	40	44	1.6	13.5	49.9	1.2	7.48	39	90	3	NA	1683	106	8.88	35.61	99	22	114	75	85	98	1	1	1	1	NA	NA	1	NA	1	1	NA	NA
25255378	75	M	70	170	29.8	98	9.3	17	30.8	140	5.5	8	107	254	17	281	328	52	2.8	17.7	44	1.6	7.24	39	137	3.5	671	NA	19	0.27	37.11	113	16	131	73	88	100	1	1	1	NA	NA	NA	NA	NA	1	1	NA	NA
25287712	78	M	72.7	173	12.7	207	12.6	12.9	37.5	125	4.3	8.8	96	241	9	26	66	12	0.7	13.7	150	1.3	7.38	41	170	0.8	500	244	15	1.02	37.5	80	15	114	68	83	97	1	1	NA	1	NA	NA	NA	NA	1	1	NA	NA
25305054	77	F	49.4	145	10.7	221	9.4	17.2	30.3	140	3.6	8.7	97	131	17	NA	15	11	2.6	11.6	29	1.1	7.46	39	132	1.5	1282	455	5	1.49	36.33	76	13	75	42	51	100	1	1	1	1	NA	NA	1	NA	1	NA	NA	1
25316291	60	F	56.5	160	20.1	286	11.9	12.7	34.4	137	3.5	9.5	101	330	18	108	91	18	0.6	12.9	24	1.1	7.4	36	348	4.4	403	1569	229	2.17	33	91	15	130	70	84	94	NA	1	NA	NA	NA	NA	NA	1	1	NA	NA	NA
25327224	77	F	69	NA	27.8	283	12.6	15	38.3	133	4.2	8.3	100	201	18	19	32	21	1.1	14.8	142.9	1.4	7.33	33	100	2	380	121	8	2.3	36.33	104	20	146	104	113	98	NA	1	NA	1	NA	NA	NA	NA	1	1	NA	NA
25331514	70	M	136	175	20.4	169	9.4	14.6	28.5	130	4.6	7.6	101	185	14	1734	3287	40	2	33	31.4	3	7.27	35	138	2.1	1237	96	7	0.34	36.89	109	16	93	61	71	92	1	1	1	NA	NA	NA	NA	NA	1	1	NA	1
25378514	68	M	117.1	NA	11.2	334	14.2	13.9	39.1	140	4.8	7.4	110	127	12	18	32	12	0.9	15.6	70	1.4	7.35	35	80	2.3	198	121	15	0.91	37.61	103	31	105	69	79	93	NA	1	NA	1	NA	NA	NA	1	1	1	NA	NA
25418979	68	M	75	178	5.1	41	8.1	19.2	25.7	139	4.5	7.7	102	264	19	2925	3429	26	2	17	21.4	1.6	7.29	44	21	6.2	968	574	33	1.31	36.33	96	26	94	67	77	100	1	1	NA	NA	NA	NA	NA	1	1	1	NA	NA
25419035	93	M	140.9	NA	4.8	107	11.1	17.2	35.4	132	4.8	8.8	96	105	12	26	44	85	2.8	18.7	150	1.7	7.29	56	42	1.1	245	NA	17	0.16	36.33	57	20	88	58	68	93	1	1	NA	NA	NA	NA	NA	NA	NA	1	NA	NA
25419946	69	F	73	160	24.9	361	11.1	13.3	33.9	138	4.6	7.4	103	541	21	123	286	23	1.4	13.5	42.6	1.2	7.14	39	414	6.6	1216	57	262	7.63	35.94	101	26	110	63	74	98	NA	1	1	NA	1	NA	NA	1	1	NA	NA	NA
25440627	87	F	64.7	163	6.7	51	10.5	15.1	32.4	142	4.3	9.1	102	127	23	938	843	91	3.4	22.5	80.9	2.1	7.34	36	46	3.1	817	449	NA	NA	36.78	60	18	133	88	102	100	NA	1	1	1	NA	NA	1	NA	NA	1	NA	NA
25447858	43	F	92	168	13.8	322	12.7	15.9	38.9	144	4.5	7.6	108	181	19	54	375	18	1.7	15.3	70.1	1.4	7.43	31	104	2.3	1728	2738	276	7.82	36.17	105	23	96	82	85	97	NA	NA	1	NA	NA	1	NA	NA	1	1	NA	1
25466853	81	F	73.8	155	24.4	258	13.2	14	40.9	138	4.9	8.4	102	493	25	112	317	19	1.4	13.3	37.4	1.2	7.19	47	38	8.3	644	NA	323	8.16	36.78	94	17	90	49	58	100	NA	1	1	1	NA	NA	NA	1	1	1	NA	1
25514083	73	F	72.7	165	21.2	229	11.8	14	34.2	135	3.5	8.1	100	165	19	18	93	12	0.8	12.5	29.3	1.1	7.29	42	184	1.4	359	1183	99	1.18	37.06	109	18	101	59	70	100	1	NA	NA	NA	NA	NA	NA	NA	1	1	NA	1
25514609	72	M	94.6	178	14	241	10.8	16.8	34.8	140	4.8	9.1	107	200	14	10	43	41	1.9	13.1	105.9	1.2	7.38	35	107	1.6	NA	2351	36	0.87	36.17	53	25	99	55	70	99	NA	1	1	NA	1	NA	NA	NA	NA	1	NA	NA
25526864	60	F	112	152	11.4	288	9.1	19.4	31.8	137	4.3	8.8	93	138	16	NA	NA	57	1.6	12.1	28.2	1.1	7.49	39	27	1.5	NA	32	4	0.34	36.89	84	20	115	61	77	96	NA	1	1	NA	NA	1	1	NA	NA	1	1	1
25536531	83	F	71	157	16.8	257	9.5	13.8	28.8	126	3.6	5.9	97	502	19	267	823	17	1.1	15.5	150	1.4	7.22	38	39	2.3	1116	3844	168	13.79	35.33	65	11	103	72	80	95	1	1	NA	1	NA	NA	NA	1	1	1	NA	1
25539893	75	F	97.9	163	11.6	140	7.9	15	22.6	136	4.2	8.5	112	243	14	31	62	22	1	18	59.2	1.6	7.44	36	276	4.7	453	NA	NA	NA	37.67	104	19	107	55	60	95	1	1	1	NA	NA	1	NA	1	1	1	NA	NA
25540889	83	M	87	175	19.4	159	12.7	13.8	40.6	133	7.4	8.5	102	354	11	31	150	23	2.5	22.2	150	2	7.12	70	20	1.8	716	1329	47	12.29	36.28	80	19	111	76	87	84	1	1	1	1	NA	1	1	NA	NA	1	NA	1
25541641	74	M	75	178	15.7	430	11.1	12.2	35	134	5.9	7.6	106	192	16	380	835	25	1.3	23.5	150	2.2	7.29	35	52	6.5	NA	6129	NA	NA	37	100	32	91	62	70	87	1	NA	NA	NA	NA	NA	NA	1	NA	1	NA	1
25549760	91	M	76.2	191	16.5	195	8.5	14.2	26.4	149	4.6	7.7	114	115	14	19	21	56	1.1	12.9	25.2	1.2	7.4	NA	NA	2.7	271	34	2	0.49	36.83	94	25	103	53	63	93	NA	1	NA	1	NA	NA	1	NA	1	1	NA	NA
25550068	86	F	64.4	165	15.7	478	11.4	14	33.2	133	3.4	8.5	97	125	15	37	66	19	1.2	13.9	55.8	1.2	7.45	36	107	1	343	162	8	NA	36.33	105	23	91	50	58	95	1	1	NA	NA	NA	1	NA	NA	1	1	NA	NA
25573590	66	M	160	178	13.4	148	12.1	13.7	37.5	144	3.5	8.1	109	131	12	49	21	26	1.1	14.5	24.6	1.3	7.3	50	47	1.3	390	NA	1	0.68	36.89	91	22	121	88	98	89	1	1	NA	1	NA	NA	NA	1	NA	1	1	NA
25589048	63	M	83.6	178	15.4	115	9	14.7	28.7	140	3.8	8	104	97	15	17	68	26	6.5	14.4	26.7	1.3	7.49	39	312	2.4	390	NA	NA	NA	36.5	106	18	91	59	70	98	NA	1	1	1	NA	NA	1	NA	1	NA	NA	NA
25592673	93	F	86	160	14.4	339	8.7	16.2	28.9	132	5.7	8.5	104	293	20	415	456	65	3.2	NA	NA	NA	7.23	41	55	3.4	632	850	14	5	36.39	105	22	122	62	78	94	1	1	1	1	NA	NA	NA	NA	NA	1	NA	NA
25595502	81	M	92	173	14.5	287	13.7	14	39.4	139	4.8	8.3	103	190	14	43	217	28	1.4	18.3	67.6	1.7	7.16	55	66	6.2	586	1956	203	6.58	36.11	55	20	99	33	50	100	NA	1	NA	1	NA	NA	1	1	1	1	NA	NA
25595619	56	M	68.9	NA	10.2	143	14	11.6	41.1	134	4	8.5	98	266	14	51	98	20	1.2	13.5	22.6	1.2	7.38	37	83	1.2	NA	94	NA	0.07	36.67	126	24	121	93	102	93	1	1	1	NA	NA	NA	NA	NA	1	1	NA	NA
25625312	82	F	65	147	20.5	180	9.5	17.7	28.9	138	4	7.3	103	105	17	305	500	72	2	13.5	140.3	1.2	7.38	41	141	1.1	1141	3422	NA	14.93	37.17	86	14	113	58	70	98	1	1	NA	1	NA	NA	1	NA	1	1	NA	1
25626595	72	M	88.8	183	17.2	377	9.8	14.3	29.5	137	4	8.2	100	195	15	17	71	30	2.2	14.2	130.8	1.3	7.38	39	54	1.3	383	801	73	0.31	36.44	113	29	140	84	99	84	1	1	NA	NA	NA	NA	1	1	1	1	NA	NA
25687779	43	M	93	175	25.9	309	15.6	12	46.3	138	6.2	7.9	104	159	21	121	749	23	1.6	16.7	150	1.6	7.3	43	367	4.8	1843	2604	NA	12.34	37.33	83	18	145	86	100	100	1	NA	NA	NA	NA	1	NA	NA	1	1	NA	1
25695028	27	M	82	173	25.2	175	14	13.5	43	138	5.5	7.1	105	134	14	1910	1851	20	2.2	15.3	27.4	1.4	7.18	64	36	2.7	1503	4040	149	1.18	39	102	18	119	73	86	99	NA	NA	NA	NA	NA	NA	NA	NA	NA	1	NA	NA
25756103	83	F	83	152	16	114	9.3	15.9	29.3	142	5.3	7.1	105	287	15	610	461	40	1.4	18.2	47.7	1.7	7.44	35	125	2.7	580	NA	4	4.87	37.5	99	30	122	57	77	100	1	1	1	NA	NA	NA	NA	NA	NA	1	NA	NA
25773693	75	M	103.5	183	10.4	93	9.2	15.1	28.7	139	4.4	7.9	100	309	17	15	29	34	1.2	13.6	45.7	1.2	7.43	37	101	1	473	192	1	0.38	36.72	72	11	162	76	100	94	NA	1	1	1	NA	1	NA	1	1	1	1	NA
25809823	75	F	69.6	163	10.8	314	10.3	12.7	30.8	142	4.1	8.2	103	190	15	26	31	27	1.2	12	43.5	1.1	7.38	38	251	0.9	249	116	4	0.24	36.72	75	15	141	77	93	100	1	1	1	NA	NA	NA	1	NA	1	1	NA	NA
25817395	50	M	62.2	178	17.1	337	8.5	17.8	26.1	138	4.8	9.8	98	145	18	7	26	71	4.7	17.6	33.3	1.6	7.35	46	108	1.5	149	NA	2	0.32	36.17	138	15	79	56	64	97	1	1	NA	NA	NA	NA	1	NA	NA	NA	NA	NA
25820516	85	F	65.2	165	24.8	144	8.1	13.1	26	140	5	8.3	111	101	8	10	17	13	0.6	14.9	27.5	1.4	7.37	47	357	2.6	NA	NA	NA	NA	36.39	80	12	120	93	103	100	1	1	NA	1	NA	NA	NA	1	1	1	NA	1
25851179	62	M	93.7	178	3.9	180	7.2	15.4	22.7	136	4.5	8.5	111	112	11	NA	NA	34	2	15.8	30.8	1.5	7.41	38	335	1.3	NA	NA	NA	NA	36.28	80	16	114	57	71	100	1	1	1	1	NA	NA	NA	1	1	1	NA	NA
25855136	78	F	51.8	165	14.8	142	11.9	16.7	36.2	133	4.9	8.2	103	279	27	47	80	40	1.7	12.9	23.8	1.2	7.12	26	90	7.8	430	95	7	0.34	36.17	103	18	157	96	110	100	1	1	NA	1	NA	NA	1	NA	1	1	NA	NA
25856558	82	F	61.8	155	8.5	239	10.3	13.3	30.5	138	4.1	9.3	105	93	13	13	14	34	1.2	10.7	36.8	1	7.48	28	530	1.1	370	NA	NA	0.1	36.56	74	16	127	76	88	100	NA	1	1	1	NA	NA	NA	NA	1	1	NA	NA
25872015	71	M	80.5	168	11.4	244	8.8	21	29.2	134	5.8	9.1	98	138	16	1667	2834	39	8.5	18.2	27.5	1.7	7.38	35	30	5.7	2400	270	12	2.09	36.28	49	17	82	51	62	99	1	1	1	1	NA	NA	1	NA	NA	NA	NA	1
25903844	79	M	87.6	173	13.3	127	7.7	13.2	23.8	137	4.7	8.6	109	118	9	NA	NA	13	0.6	16.2	30.9	1.5	7.39	43	367	2.8	NA	NA	NA	NA	35.22	79	12	99	53	67	96	NA	1	NA	NA	1	NA	NA	1	1	1	NA	NA
25931747	91	M	86.5	178	21.3	92	7.4	21.4	23.2	130	4.1	7.4	94	224	13	36	59	15	1	15.6	24.7	1.4	7.27	55	108	2.8	NA	339	5	0.06	36.67	114	14	128	59	79	100	1	1	NA	NA	NA	NA	NA	NA	1	1	NA	NA
25935379	79	F	65.1	160	24.1	575	11.3	12.4	34.8	130	4.8	7.6	97	325	20	97	125	51	1.3	17	81	1.6	7.29	28	178	5	NA	NA	7	0.14	36.28	137	21	154	84	104	100	NA	NA	NA	1	NA	NA	NA	NA	NA	NA	NA	NA
25944061	76	M	70.5	NA	12.9	33	7.6	22.8	22.5	135	4.5	7.6	104	141	15	58	107	20	1.2	18.7	28	1.7	7.18	53	52	4.6	666	514	30	5.8	37.89	76	20	108	56	69	100	NA	1	1	1	NA	NA	1	NA	1	1	NA	NA
25951335	77	F	85	163	17.2	159	7.9	14.9	24.7	144	4	7.9	102	121	18	20	43	84	3.8	13.2	33.6	1.2	7.39	44	27	3	529	28	NA	0.31	36.5	87	18	115	73	85	98	1	1	NA	NA	NA	1	1	NA	1	1	NA	NA
26002832	54	M	88.1	165	18.8	226	14	13.5	41.8	140	4.1	8.4	106	189	12	89	164	27	1	12.9	150	1.2	7.26	51	78	2.3	377	1134	121	1.02	36.39	69	17	114	71	80	99	NA	NA	NA	NA	NA	NA	NA	1	NA	NA	NA	NA
26033450	61	M	89.5	185	13.1	137	12.7	13.4	37.8	138	3.6	6.7	93	285	28	7845	13240	40	4.3	26.2	38	2.4	7.42	35	81	5.1	12590	222	7	0.29	36.78	122	15	94	58	64	95	1	1	NA	NA	NA	NA	1	NA	1	1	NA	1
26033789	91	F	72	160	11.3	281	12.3	15.4	39.3	139	4.1	9.5	99	252	25	97	303	23	1.1	19.7	150	1.8	7.52	36	29	3.8	770	NA	120	7.94	36.67	74	20	129	69	81	91	1	1	NA	1	NA	NA	1	NA	1	1	NA	NA
26055819	75	M	108.8	180	7.1	114	13.4	13.7	41.5	141	3.9	8.7	106	135	14	49	83	43	1.7	10.1	32.5	0.9	7.32	57	134	1.2	506	NA	4	0.16	36.72	118	22	91	68	73	94	1	1	NA	1	NA	NA	1	1	1	1	NA	NA
26058994	71	M	96.6	168	15.9	220	10.6	13.9	31.3	129	3.8	8.4	88	154	20	32	69	48	5.8	14.6	150	1.3	7.41	36	69	1.2	481	1546	16	2.57	37.5	132	33	97	65	73	98	1	1	1	1	NA	1	1	1	1	1	NA	1
26066966	73	M	68.7	NA	12.1	196	10	16.5	31.2	137	4.6	8.2	101	176	18	62	30	63	2.4	12.7	64	1.2	7.37	41	196	1.4	324	37	3	1.49	36.61	83	25	102	52	66	100	NA	1	NA	1	NA	NA	1	NA	1	1	NA	1
26070834	68	F	53.2	155	23.7	307	12.5	14.3	40.4	137	3.9	8.4	103	317	13	77	105	16	0.9	12.5	122.4	1.15	7.23	51	66	2.4	398	132	14	0.21	36.78	109	14	119	46	64	100	1	NA	NA	NA	NA	NA	NA	NA	1	1	NA	NA
26090905	81	M	68	168	4.8	569	10.2	18	33.5	140	4.9	8.4	104	125	18	135	75	43	1.7	14.1	24.2	1.3	7.1	65	27	7.9	NA	229	8	0.59	36.61	112	17	97	57	70	100	1	1	NA	1	NA	1	NA	NA	1	1	NA	NA
26107633	70	M	80	168	16.3	193	15.1	15.3	48.3	137	3.2	8.1	88	341	31	NA	NA	35	1.3	12.6	112	1.2	7.21	57	38	2.6	NA	293	37	1.34	36.67	60	12	132	90	100	100	NA	1	NA	1	NA	NA	NA	1	1	NA	NA	NA
26109774	62	M	83.1	180	12.7	108	16.4	15.1	50.7	127	4.9	8.1	88	179	33	463	839	30	1.2	12.5	62.2	1.2	7.34	28	28	10.7	1325	1926	26	0.25	36.72	117	17	137	104	116	95	1	NA	NA	1	NA	NA	NA	NA	1	1	NA	1
26125141	74	M	115	183	10.9	116	14.5	17.4	44.8	125	4.3	8.5	85	285	24	104	60	53	1.7	18.3	27.8	1.7	7.38	24	114	4.2	NA	NA	NA	NA	36.5	120	17	105	65	78	98	NA	1	1	1	NA	NA	NA	NA	NA	1	NA	NA
26138719	61	M	92	183	15.6	135	12.4	12.5	36.9	135	4.1	8.4	98	147	13	25	57	28	2.2	14.3	32.5	1.3	7.31	53	42	1.5	1457	1129	157	NA	37.22	91	15	93	62	72	96	NA	1	1	1	NA	1	1	NA	1	1	NA	NA
26155040	53	M	84.4	178	17.3	265	14.7	14.3	41.7	135	4.5	8.2	103	190	13	92	115	16	0.8	12.8	31.2	1.1	7.32	48	328	1.2	1218	1662	137	1.5	36.67	103	15	129	92	99	100	1	NA	NA	1	NA	NA	NA	1	1	1	1	1
26159285	87	M	94.5	178	9.2	177	9.6	15.5	28.2	114	3.8	7.2	83	697	18	125	87	69	2	14.5	88.4	1.4	7.41	30	104	1.2	NA	226	22	1.95	36.56	119	22	90	65	69	98	1	1	NA	NA	NA	NA	1	1	1	1	NA	NA
26163487	91	M	65	175	11.3	144	7.6	13.1	23.4	141	4	7.2	114	100	15	64	128	23	1.1	13.1	84.9	1.2	7.4	26	174	1.5	252	487	30	2.37	36.56	68	14	131	52	72	100	NA	1	1	1	NA	NA	NA	1	1	1	NA	NA
26174955	87	F	62	164	14.9	192	9.9	14.6	29.8	136	4	8.2	102	171	14	101	118	29	0.8	13	21.9	1.2	7.48	27	65	3	546	NA	3	1.1	36.44	98	28	109	50	67	92	1	NA	NA	NA	NA	NA	NA	NA	NA	1	NA	1
26179826	72	M	58.5	160	15	225	10.2	16.5	32.3	137	5.9	8.3	101	379	22	2285	1768	90	4	17.1	33.8	1.6	7.16	39	37	5.3	2110	838	68	4.69	36.61	103	32	90	67	76	88	NA	1	1	NA	NA	NA	1	NA	NA	1	NA	NA
26180622	77	M	47.7	163	2.9	225	14.7	15.9	45.6	140	5.5	9	106	171	14	17	71	42	1.6	15.1	38.5	1.4	7.29	50	38	2.5	488	373	34	1.17	36.89	67	13	159	65	90	95	NA	1	1	1	NA	NA	1	NA	1	NA	NA	1
26223510	68	M	65.7	173	9	69	7.3	16.3	23.7	136	5	7.9	104	118	13	14	31	69	3.9	19.2	30.5	1.8	7.32	45	38	1.5	NA	NA	6	1.67	36.5	91	16	74	44	52	93	NA	1	NA	NA	1	1	1	NA	NA	1	NA	1
26242070	88	F	51.2	168	10.5	115	7.5	18.9	25.2	142	5	9.3	102	95	13	17	15	96	1.5	15.5	38.1	1.4	7.27	67	42	1.4	126	NA	12	0.1	36.06	97	19	116	80	89	91	1	1	NA	NA	1	1	1	NA	1	1	1	NA
26258528	56	M	80	170	14.3	238	10.8	12.6	31.8	134	3.9	8.7	102	209	14	27	98	27	1.3	11.8	43	1.1	7.43	28	344	1	429	1030	82	1.63	37.39	68	18	96	63	74	100	NA	1	1	1	NA	1	1	NA	NA	1	NA	NA
26303618	66	F	90.4	168	11.1	83	10.8	21.1	37.1	136	4.9	8.9	106	147	13	721	472	56	0.9	26.5	35.4	2.4	7.4	40	121	2	632	78	2	0.11	37.28	75	19	88	57	65	99	NA	1	NA	1	NA	1	NA	NA	NA	1	NA	1
26306847	56	M	101.9	185	NA	NA	NA	NA	NA	149	6.4	18.9	103	58	18	78	130	105	14	14.9	36	1.37	7.31	55	120	2.1	684	4355	59	1.12	36.11	106	19	142	101	113	97	NA	1	NA	NA	1	NA	1	NA	1	NA	NA	NA
26322145	62	F	82.7	163	14.7	258	11.5	16.1	38.4	145	4.1	7.1	114	171	9	124	303	16	0.7	13.1	150	1.2	7.19	61	43	1.6	565	NA	NA	3.26	36.67	80	16	82	65	72	100	NA	1	1	1	1	NA	NA	1	1	NA	NA	NA
26323586	55	M	54.9	170	18.2	68	12.6	14.3	38.7	130	5.3	8.7	83	87	23	6815	6790	46	1	41.3	30	3.8	7.42	48	19	6.1	4645	NA	24	4.13	36.56	89	22	108	73	83	97	NA	NA	NA	NA	NA	NA	NA	NA	NA	1	NA	1
26347326	75	M	100	183	8.2	148	8.7	21.5	26.1	130	4.4	10	82	191	20	24	30	124	4.8	28.6	47.7	2.6	7.54	38	62	3.8	328	58	11	1.09	35.44	41	15	97	51	62	100	1	1	1	NA	NA	NA	1	NA	NA	1	1	1
26360527	68	F	67	163	13.1	73	11	18.5	32.2	132	4.5	8.7	97	116	13	30	52	29	0.7	12.4	28.7	1.1	7.39	43	138	1.2	299	30	2	0.26	37.22	154	22	140	85	98	91	1	1	NA	NA	NA	NA	NA	NA	1	1	1	NA
26381722	69	M	156.7	NA	13.6	225	12.6	13.4	39	142	3.6	8.9	109	258	14	173	227	27	1.1	11.5	150	1.1	7.26	51	108	0.8	473	962	66	1.27	36.33	70	18	116	46	73	97	NA	1	1	1	NA	NA	NA	NA	NA	1	NA	NA
26386964	91	M	66	165	60.3	206	10.8	14.6	34.9	139	4.6	7.9	106	141	12	32	48	40	2.7	74	38.3	6.8	7.39	39	41	1.1	369	720	27	1.42	36.89	90	22	145	100	108	82	1	NA	NA	NA	NA	1	1	NA	1	1	NA	NA
26404074	92	M	58.9	175	18.5	297	7.9	17.9	27	146	3.6	7.9	116	145	15	26	61	43	1.4	14.1	64	1.3	7.42	26	59	2.2	476	293	18	4.3	36.67	60	39	114	40	59	84	NA	1	1	1	NA	1	1	1	1	1	NA	NA
26422493	73	F	76.5	152	14.8	225	13.7	13	41.8	141	4	7.6	109	148	17	169	NA	10	0.5	13.4	150	1.2	7.37	31	269	1.8	NA	10817	NA	18.38	36.5	70	14	90	72	78	100	NA	1	NA	NA	NA	NA	NA	1	1	1	1	NA
26432998	53	M	69	168	22.4	345	10.1	13.1	27.9	139	4.6	7.2	105	214	15	50	177	29	1.3	14.2	36.5	1.2	7.24	50	84	2	1228	1914	82	3.13	38.11	120	21	98	77	81	100	NA	1	NA	NA	NA	NA	NA	NA	NA	1	NA	NA
26437808	80	M	90.4	180	9.9	215	14.4	15	45.8	141	4.5	9	104	92	13	36	19	34	1	16.6	37.4	1.5	7.32	52	313	1.5	248	115	3	0.92	36.39	82	31	126	79	95	95	1	1	NA	1	1	NA	NA	NA	1	1	NA	NA
26449130	66	M	85.5	175	19.6	395	9.7	13.8	29.5	139	5.1	7.6	107	203	24	42	236	93	5.4	13.6	36.2	1.2	7.15	42	163	1.3	640	4925	117	4.47	36.39	120	27	142	53	73	100	NA	1	1	1	NA	1	1	NA	1	1	NA	NA
26460068	55	F	91	168	9.6	293	12.3	13.4	37.1	140	4.4	9.1	105	163	15	NA	NA	24	0.7	11.9	150	1.1	7.39	37	338	1.6	NA	NA	4	0.14	36.78	86	12	116	70	84	96	NA	1	1	1	NA	NA	NA	NA	1	1	NA	NA
26476632	49	F	81.5	168	6.9	262	8.1	14.4	23.7	141	4	7.8	114	99	12	66	73	9	0.6	14	40.3	1.2	7.41	33	96	0.9	587	760	7	2.52	36	67	20	101	46	61	99	NA	NA	NA	NA	NA	1	NA	NA	1	1	NA	NA
26489510	52	M	100.1	183	18.1	247	8.2	13.2	25.2	142	4.6	8	105	165	13	133	126	22	1.4	37.7	150	3.5	7.36	40	225	2	585	939	4	0.73	37.5	70	15	91	73	80	98	1	1	1	1	NA	NA	NA	1	1	1	NA	NA
26523448	54	M	111.8	185	8.9	174	11.4	13.2	33	137	3.5	7.9	101	98	18	31	30	23	1.6	25.8	35.7	2.3	7.49	30	113	1.6	178	35	1	NA	36.44	82	26	100	56	65	93	1	NA	NA	NA	NA	NA	1	1	NA	1	NA	1
26525564	71	F	73.9	163	31.8	369	9.3	17.1	29.9	140	4.6	8	113	198	16	81	490	25	0.7	40.3	150	4	7.23	52	155	1	1499	6971	NA	23.46	36.67	87	22	103	53	66	94	NA	NA	NA	NA	NA	NA	NA	NA	NA	1	NA	NA
26526989	88	M	77	178	8.6	200	12.3	13.4	38.6	140	3.3	8.7	101	120	12	29	65	20	0.8	12.3	34.8	1.1	7.48	38	80	NA	NA	830	NA	2.21	36.5	107	21	87	52	61	100	1	1	NA	1	NA	NA	NA	1	1	1	NA	NA
26548797	65	M	83.5	NA	22.4	174	13.5	12.6	40.7	133	3.6	8.1	97	316	20	418	579	20	1	14.7	62.8	1.4	7.41	28	122	1.8	1067	6509	NA	7.85	36.94	75	16	147	113	120	91	1	1	NA	1	NA	NA	NA	1	1	NA	NA	NA
26569434	88	F	70	160	39.8	224	11.3	12.6	32.5	132	4.2	7.1	106	358	17	713	983	19	1.3	22.2	150	2	7.14	34	172	5.2	1642	58	4	NA	36.5	83	16	66	34	42	100	1	1	NA	1	NA	1	NA	1	1	1	NA	1
26580141	63	F	57	NA	22.8	275	15.6	13.1	46.4	141	2.7	8.2	96	852	27	447	679	17	1.1	13.8	131	1.3	7.3	43	119	9.1	752	3814	456	11.9	37.22	103	12	126	78	87	81	NA	NA	1	1	NA	NA	NA	1	1	1	NA	1
26583401	59	F	68.8	163	12.7	131	7.5	13.7	26.8	146	5.3	6	95	101	44	1200	2210	63	3.8	17.8	38.1	1.6	7.1	26	58	20	485	73	35	0.06	36.83	117	23	81	60	67	97	NA	1	1	NA	NA	NA	1	NA	1	1	NA	NA
26588142	50	M	93.4	173	16.5	155	15.6	14.6	49.2	136	4.1	8.4	101	207	17	301	1040	15	1.7	74.6	67.3	6.8	7.34	37	93	4.2	3615	NA	NA	17.61	37.17	97	14	90	58	68	96	1	1	NA	NA	NA	NA	NA	NA	1	1	1	1
26590603	73	M	115.1	175	15	86	10.4	15.7	32.6	139	4.9	9	97	261	22	15	33	102	4.4	13.4	69.5	1.2	7.3	49	29	2.6	NA	NA	6	1.25	37.5	98	26	113	53	68	95	1	1	1	1	1	NA	1	1	1	1	NA	NA
26593938	73	M	58.9	170	13	130	7.9	16	25.4	136	5	8.6	108	144	9	47	161	19	0.8	18.1	31.9	1.7	7.43	36	415	1	399	NA	NA	NA	36.61	86	14	89	54	65	100	NA	NA	1	1	NA	1	NA	NA	1	1	NA	NA
26597499	62	M	59.8	165	8.2	229	10.4	17.7	33.7	139	3.7	8.4	104	86	9	284	80	8	0.8	11.6	30.8	1.1	7.4	41	81	1.3	NA	187	4	0.14	36.89	93	18	115	69	82	98	NA	NA	NA	NA	NA	NA	NA	1	1	1	NA	NA
26625457	76	F	75.6	157	12.2	176	10.9	15.8	34.5	142	4.8	8.3	108	220	15	536	427	53	2	42.3	35.5	3.9	7.26	42	45	2	462	174	7	0.51	36.78	101	19	126	73	88	100	1	1	1	NA	1	1	NA	NA	1	1	NA	NA
26631591	80	M	98.9	NA	7.3	126	10	15.3	31.7	135	4.6	8.8	99	181	20	32	29	100	4.9	16.2	29.3	1.5	7.36	29	152	1.3	221	NA	NA	NA	35.78	69	22	115	78	88	100	1	1	1	1	NA	NA	1	NA	1	1	NA	1
26637896	93	M	73.9	168	4.2	74	8	15.9	23.9	137	4.4	9	102	130	17	95	132	60	2	13.2	30.2	1.2	7.41	35	68	0.9	NA	211	33	1.32	34.44	82	16	133	63	81	98	1	1	1	1	NA	1	1	NA	1	1	NA	NA
26641333	72	M	71.6	168	11.2	178	10.1	14.2	30.3	142	3.6	8.4	106	134	16	NA	NA	28	1.5	13.2	33.8	1.2	7.47	34	85	2.5	NA	139	24	0.43	36.94	70	24	94	50	61	100	NA	1	1	NA	NA	1	1	NA	1	1	NA	NA
26664769	69	F	139.6	168	4.9	98	9	17.8	27.9	138	3.8	8.4	98	64	14	23	31	29	4.7	14.5	28.3	1.3	7.36	52	82	1.4	229	48	2	0.26	36.28	90	23	81	11	27	93	1	1	1	1	NA	NA	1	NA	1	1	NA	NA
26725849	27	M	77	183	10.7	219	11.3	18.6	35.8	135	2.7	8.3	92	121	13	25	21	28	1.5	15.1	40.4	1.4	7.42	51	39	0.9	204	38	NA	NA	36.33	85	14	89	66	74	97	NA	1	NA	NA	NA	NA	NA	1	NA	1	1	1
26731777	73	F	76.4	165	24.5	268	12.1	14.4	39.2	140	5.4	7.9	104	120	27	3479	8261	43	1.4	23.4	45	2.2	7.26	26	86	6.6	3655	601	29	2.7	36.39	92	23	100	78	84	94	1	NA	1	1	NA	NA	NA	NA	1	1	NA	NA
26737036	86	M	84.4	173	9.6	302	9.9	16.2	29.7	135	3.6	8.2	95	106	19	10	21	39	1.8	18.1	150	1.7	7.48	37	81	1.3	202	51	2	0.09	36.33	72	12	121	71	83	95	1	1	1	1	NA	NA	1	1	NA	1	1	NA
26737948	59	M	98	NA	3.6	95	14.4	14.8	43.4	131	4	10	88	267	26	24	20	48	5.7	10.6	45.1	1	7.33	43	104	1.3	156	14	2	0.35	36.11	91	13	126	65	77	95	1	1	1	NA	1	NA	1	NA	NA	NA	NA	1
26742984	63	F	94.4	163	13.2	190	10.7	12.4	32.1	143	5.1	8.5	103	197	13	29	63	36	1.3	11.9	39.9	1.1	7.37	53	75	1.2	243	347	40	0.47	36.61	83	12	77	49	71	96	NA	NA	1	1	NA	1	NA	1	1	1	NA	NA
26774019	84	F	61	150	7.5	305	12.1	12.7	37.2	140	3.6	8.1	105	118	13	26	81	12	0.8	12.1	26.4	1.1	7.36	42	310	1	587	154	16	0.39	36.72	71	20	121	57	73	98	1	1	NA	NA	NA	NA	NA	1	1	1	NA	1
26804884	65	F	61.2	152	10.3	189	13.4	13.3	41.5	139	4	8.7	106	193	12	26	45	9	0.4	13.6	67.7	1.2	7.34	43	436	1.2	226	NA	NA	NA	36.67	68	14	76	52	59	98	NA	1	1	1	NA	NA	NA	NA	1	1	NA	NA
26829633	74	M	64.2	173	11.8	234	11.2	16.6	35.4	132	3.9	8.7	98	286	15	112	88	48	1.8	17.2	26.2	1.6	7.4	40	49	1.5	337	NA	7	0.54	36.56	98	18	118	106	112	98	1	1	1	NA	NA	NA	1	NA	NA	1	NA	NA
26830083	67	F	56.8	NA	3.6	98	11.3	14.7	37.2	137	7.6	10.1	102	54	21	14	66	16	3.1	19.2	40.7	1.8	7.56	31	394	1.5	265	127	10	0.29	36.89	82	15	121	62	76	100	NA	1	NA	1	NA	1	1	NA	NA	NA	NA	NA
26843412	74	M	98.8	168	25	162	8	14.5	24.4	144	4.1	8	114	112	12	57	250	29	2.6	15.8	39.8	1.5	7.16	58	359	3.5	993	NA	NA	NA	36.78	98	22	83	50	57	94	NA	1	NA	NA	1	NA	1	NA	1	NA	NA	NA
26851763	67	F	55.9	NA	5	236	10.3	16.4	31.2	137	4.7	9.1	101	92	15	16	31	35	1.4	11.6	37.6	1.1	7.4	30	107	1.2	434	76	3	8.27	36.83	86	20	89	68	77	100	NA	NA	NA	1	NA	NA	1	NA	1	1	NA	NA
26858283	74	M	111.5	NA	15	208	13.7	19	42.2	129	5.2	8.4	90	143	25	196	64	64	5.4	56.3	40.8	5.1	7.32	38	71	2.2	775	41	3	0.62	36.67	80	21	109	69	80	96	1	1	1	1	NA	NA	NA	NA	1	1	NA	NA
26859252	77	F	74	NA	11.4	112	8	13.3	25.2	136	5.1	8.9	101	262	10	110	153	36	1.2	12.3	36.9	1.1	7.36	47	25	1.9	417	549	108	0.22	36.89	83	12	121	80	91	99	NA	1	1	NA	NA	1	NA	NA	NA	1	NA	NA
26883262	82	M	75.3	173	12.4	295	13.3	13.1	40.2	130	4	8.8	95	213	14	81	524	19	1.4	14.7	66.1	1.4	7.33	41	93	1.7	1144	NA	NA	22.51	36.67	78	16	113	45	65	96	1	1	NA	1	NA	NA	1	NA	1	1	1	1
26888576	91	M	64	NA	16	203	9.4	19.3	29.6	136	5.6	9.1	95	87	29	1108	1440	81	2.1	30.7	26	2.8	7.32	29	25	14.9	1510	608	130	1.02	35.72	108	23	103	78	88	98	1	1	NA	1	NA	NA	NA	NA	1	1	NA	NA
26890833	56	M	106.6	180	13.3	342	16	12.7	49.1	141	3.9	9.3	102	81	14	20	31	17	1.2	13.9	48.4	1.3	7.43	44	36	1.2	291	NA	10	0.57	36.56	81	24	133	92	103	97	NA	1	1	1	NA	NA	1	1	1	1	1	NA
26909389	88	M	88	NA	9.2	180	9	16.8	26.2	135	4.6	8.4	100	130	18	22	47	27	1.2	34.1	39	3.1	7.38	37	109	2.6	NA	418	21	0.47	36.78	74	25	120	65	79	97	1	1	NA	1	NA	NA	1	NA	1	1	NA	NA
26917779	75	M	80.5	178	17	133	10.6	14.6	32.1	135	4.3	8.4	99	103	15	1095	1476	42	1.2	18.1	31.5	1.7	7.34	44	33	2.2	993	183	9	0.51	37.11	86	18	114	47	61	95	NA	NA	NA	NA	1	1	NA	NA	NA	1	NA	NA
26923232	61	M	120.1	178	4.9	266	11.7	16.5	39.2	133	5.9	9.2	86	121	15	48	46	35	3.3	14.7	25.5	1.4	7.3	67	72	2.4	276	70	4	0.74	36.89	95	25	92	66	75	95	NA	1	NA	NA	1	NA	NA	1	1	1	1	1
26929927	84	F	82	NA	14.2	358	11.5	13.4	34.2	131	5.4	8.8	92	281	27	1181	1647	24	2.1	22.5	41.3	2	7.36	35	31	5.8	1234	297	15	3.09	36.39	85	22	100	65	72	98	NA	1	NA	1	NA	NA	1	NA	NA	1	NA	1
26934131	62	F	74.4	168	15.4	438	10.5	16.6	34.7	131	3.3	7.9	97	249	9	44	274	7	0.7	18.1	61.1	1.7	7.4	45	146	1.3	1101	394	285	9.55	36.83	81	16	114	77	85	92	1	1	1	1	NA	NA	NA	NA	1	1	1	NA
26937463	78	M	93.8	183	33.9	278	9.4	12.9	29	156	3.4	7.2	105	65	22	72	117	85	6	17.9	40.7	1.6	7.45	44	76	2.3	935	974	54	1.83	35.33	99	24	109	91	98	96	1	NA	1	NA	NA	1	1	NA	1	1	NA	NA
26941330	66	M	81	178	17.7	192	14.5	14.2	44.3	141	4.5	7.6	106	158	16	19	89	11	0.6	14	150	1.3	7.32	48	66	1.1	256	NA	206	1.25	36.39	100	23	115	79	86	91	NA	NA	NA	1	NA	1	NA	1	1	1	NA	NA
26947560	89	M	79.7	168	17.6	290	11.4	15.8	35.4	138	4.7	9.1	98	209	24	22	77	27	2.2	14.4	48.4	1.3	7.45	34	27	3.7	NA	420	78	0.67	35.94	106	27	112	72	86	95	1	1	1	1	NA	NA	1	NA	1	1	NA	NA
26972341	59	M	88.5	178	8	77	10.7	18.6	30.5	144	4.4	8.3	115	115	14	25	50	29	2	16.5	42.1	1.5	7.31	41	97	2.7	202	69	NA	NA	36.67	74	16	89	58	58	100	NA	NA	NA	NA	NA	NA	1	NA	1	1	1	NA
27003786	58	M	99.2	183	8.7	304	10.7	14	32	135	4.7	7.6	106	209	16	8	48	26	1.9	23.1	95	2.2	7.33	35	119	2.2	253	266	26	0.96	36.5	116	16	140	62	82	100	1	NA	1	1	NA	NA	NA	1	1	1	NA	NA
27021321	92	F	89.1	157	8.7	184	8.5	14.6	27.4	149	3.5	8	108	109	16	22	16	58	1.7	26.9	31.7	2.5	7.42	42	141	1.1	268	NA	5	0.51	37	88	21	85	45	54	100	1	1	NA	NA	1	NA	1	NA	1	1	NA	NA
27068378	86	F	54.5	168	15.7	188	12.7	13.4	36.6	139	4.5	8.1	111	210	15	376	765	33	1.7	14.1	28.1	1.2	7.4	29	490	2.6	1931	2293	143	10.52	35.61	125	20	NA	NA	NA	94	1	1	NA	NA	NA	NA	NA	NA	NA	1	NA	1
27088296	64	M	73.1	170	13.4	415	6.8	12.9	21.8	132	6.1	8.1	102	402	10	234	362	31	1.6	12.4	25.6	1.1	7.33	40	48	0.7	232	NA	18	0.84	37.83	86	16	129	59	75	100	NA	1	1	1	NA	NA	1	1	1	1	NA	NA
27094446	81	M	79.8	180	9.4	251	12.2	11.9	35.4	135	4.5	7.2	96	228	14	94	112	13	1.1	18.6	150	1.7	7.5	37	100	1.6	689	378	24	0.23	36.44	112	17	96	66	89	98	NA	1	1	1	NA	1	NA	1	1	1	NA	NA
27100971	88	M	50	165	15	206	9.8	12.9	30.6	152	2.6	5.8	118	199	18	110	270	17	0.8	13.1	139.4	1.2	7.37	36	221	1.4	441	NA	NA	NA	35.33	122	16	92	55	68	100	NA	1	NA	NA	NA	NA	NA	1	1	NA	NA	NA
27107260	67	M	84.5	173	19.3	295	13.3	13.7	41.4	139	3.5	9	103	188	17	22	35	15	1.1	13.5	70	1.3	7.37	47	47	3.5	322	66	7	1.14	37.06	133	30	131	78	92	96	NA	NA	NA	NA	NA	NA	NA	NA	1	1	NA	NA
27136005	68	M	84.4	170	15.3	102	9.2	13.3	27.2	135	4.7	6.8	102	208	15	397	274	43	2.3	17.3	31.7	1.6	7.35	36	225	1.7	722	165	3	0.18	36.89	86	25	79	62	67	100	1	1	NA	1	NA	NA	NA	NA	1	1	NA	NA
27172472	63	F	77.7	157	28.4	176	9.3	13.3	30.6	143	3.4	5.7	113	393	19	126	186	16	0.8	17.7	150	1.6	7.06	66	83	6.1	686	1025	173	0.27	36.94	81	0	111	78	85	87	NA	1	1	1	NA	NA	NA	NA	1	1	NA	1
27226905	49	M	146.4	188	17.8	313	10.6	16.5	33.1	141	5.1	8.7	104	280	15	113	496	39	4.4	13.3	27.9	1.2	7.31	46	310	2.8	2285	118	392	20.89	37.11	68	47	90	58	69	100	1	1	1	NA	NA	NA	NA	1	1	1	NA	1
27228569	45	M	75	173	18.6	259	12.5	13.1	37.4	142	4.7	7.5	108	123	16	49	263	18	0.8	13	150	1.2	7.27	49	152	1.4	902	NA	NA	8.24	36.61	90	15	104	79	88	96	NA	1	NA	1	NA	NA	NA	1	1	1	NA	NA
27257904	79	F	70.2	155	55.1	85	10.3	17.2	31.6	135	4.6	9	99	414	22	133	33	45	1.6	11.3	25.7	1	7.51	24	63	8.2	389	41	3	0.37	36.67	112	20	108	58	68	91	NA	1	1	NA	NA	1	NA	1	1	1	NA	NA
27261448	77	F	45	152	14.7	228	13	13	40.7	132	3.6	7.4	101	463	17	362	1564	20	1.2	12.5	78.8	1.1	7.1	57	100	3.5	2630	8807	NA	NA	37.33	82	18	97	64	71	62	1	1	NA	NA	NA	1	NA	NA	1	1	NA	1
27285325	90	F	55	168	15.9	396	12.3	12.6	36.6	135	3.8	7.8	100	196	13	NA	NA	21	0.9	12.5	38.8	1.1	7.43	36	92	1.2	NA	5512	NA	23.9	37	109	16	149	42	67	100	1	NA	NA	NA	NA	NA	NA	NA	1	1	NA	NA
27298687	59	M	95	191	18.2	198	11.6	13.1	35.2	152	3	7.8	115	287	18	424	1136	17	2.1	17.1	150	1.6	7.35	39	275	7.7	2630	3900	NA	NA	NA	82	23	NA	NA	NA	100	NA	NA	NA	NA	NA	NA	NA	NA	NA	NA	NA	NA
27321056	45	M	79.2	175	15	133	9	15.9	28.4	145	3.1	9.1	92	107	37	17	53	39	7.6	27.1	150	2.5	7.35	28	528	15	424	1497	9	3.24	36.33	83	22	44	21	26	100	1	1	1	1	NA	NA	1	NA	1	NA	NA	1
27340982	85	M	90.6	NA	10.1	362	10.4	14.8	33.2	142	5.1	8.8	106	252	20	18	20	30	1.1	13.7	28.6	1.3	7.25	28	44	1.4	NA	NA	3	0.06	36.33	124	22	86	63	72	92	1	1	1	1	NA	NA	1	NA	1	NA	NA	NA
27358144	87	F	69.4	163	8.6	138	11.7	13.9	33.3	141	4.4	9.5	105	138	15	28	100	24	1.1	12.9	80.8	1.1	7.52	32	401	1.2	NA	476	29	1.57	36.44	61	11	125	59	70	98	1	1	1	1	NA	NA	1	1	1	1	NA	NA
27368392	53	M	89.8	173	20.7	214	10.8	12.1	31.3	137	3	8.6	98	169	23	83	299	16	1.1	15.2	31.9	1.4	7.32	48	375	4.4	694	NA	NA	NA	37.78	93	15	102	60	71	97	NA	1	NA	1	NA	NA	NA	NA	1	1	NA	NA
27370071	53	M	89	178	15.4	156	13.4	14.8	40.3	139	4.2	8.7	105	92	14	38	105	8	0.7	10.7	35.4	1	7.34	45	109	1	333	1446	180	1.26	36.5	58	12	82	53	61	100	NA	1	1	1	NA	NA	NA	NA	1	1	NA	NA
27382119	79	F	80.3	157	14.5	342	11.7	13.9	36.1	133	4.4	9.4	101	319	14	73	324	29	1.2	26.1	134.3	2.4	7.29	45	106	1.3	1921	3597	NA	24.62	36.5	92	16	107	67	77	98	1	1	1	1	NA	NA	NA	1	1	1	1	NA
27382401	49	M	129.8	183	27.7	365	10.2	17.9	32	136	4.4	8.1	96	226	15	334	970	28	6.1	12	97.8	1.1	7.27	52	446	5.3	2168	11350	302	19.31	35.56	87	29	129	96	106	98	NA	1	1	NA	1	1	1	NA	NA	NA	NA	NA
27409048	60	M	77.9	188	7.3	173	10.7	15.6	31.5	138	3.9	8.7	108	113	15	53	28	23	1.1	14.5	27.1	1.3	7.1	71	226	1.7	194	20	NA	0.12	36.5	105	20	75	49	54	94	1	1	NA	NA	NA	NA	NA	NA	NA	1	NA	1
27465888	71	M	80	183	12.6	244	13.5	13	42.4	146	4.1	8.2	104	373	22	76	267	20	1.5	13.5	150	1.2	7.06	91	84	7.2	1664	NA	NA	NA	35.78	101	20	117	71	86	91	1	1	NA	NA	NA	NA	NA	NA	NA	1	NA	NA
27468267	72	M	102.8	183	28.8	278	14.9	13.8	45.7	146	4.4	8.4	111	185	16	118	892	17	0.7	13.3	150	1.2	7.25	50	98	2.9	1615	10242	NA	19.12	35.11	70	20	109	64	75	97	1	1	NA	1	NA	NA	NA	NA	1	1	NA	NA
27472104	75	M	103.3	188	9.7	173	12.1	13.5	35.1	139	4.2	8.9	103	106	14	26	27	24	1.2	12.1	45.5	1.1	7.43	40	459	1.5	NA	147	6	0.73	36.44	82	15	92	62	68	95	NA	1	1	1	NA	NA	NA	1	1	1	1	NA
27473388	78	M	78	178	13.6	365	8.3	23.4	28.2	139	5.6	8.4	104	190	17	355	408	38	2.1	14.2	71.2	1.3	7.26	45	96	2.1	880	512	91	1.06	36.39	117	22	229	176	188	99	NA	1	NA	1	NA	NA	NA	1	1	1	NA	NA
27497725	67	M	92.8	173	10.8	132	8.6	13.8	25.9	134	6.3	8.8	102	114	10	1697	1810	31	6.9	14.1	30.7	1.3	7.42	47	166	1.4	2275	176	2	4.89	36.44	80	17	113	48	67	97	NA	1	NA	1	NA	NA	1	1	1	1	NA	NA
27519810	65	M	70.5	157	11.6	256	11.8	14.2	36.2	130	3.9	7.8	97	117	16	306	212	23	1.2	14.9	37.9	1.3	7.47	32	77	1.3	702	890	38	4.12	37.67	109	23	93	40	53	96	NA	1	NA	NA	NA	NA	1	1	1	1	NA	NA
27536140	75	F	NA	NA	8.9	197	9	13.6	29.3	141	3.6	7.8	106	115	12	27	32	9	0.9	12.8	42.4	1.2	7.39	42	94	0.9	386	586	11	1	37.39	91	16	153	81	101	100	NA	1	1	NA	NA	1	1	NA	1	1	NA	1
27559173	75	M	84.8	175	12.5	138	8.1	17.5	25.7	134	4.7	9.1	94	56	14	7	42	45	5.5	17.3	82.4	1.6	7.4	43	202	1.1	366	NA	NA	NA	36.61	104	17	109	71	82	99	1	1	1	1	NA	NA	1	NA	1	1	NA	NA
27568834	53	M	NA	NA	8.2	165	12	17	37.6	135	5	8.8	91	193	19	14	16	40	6.8	26.2	42.6	2.4	7.34	57	66	2	NA	73	3	0.24	36.89	70	22	116	69	79	93	1	1	1	NA	NA	NA	1	NA	NA	NA	NA	NA
27570992	66	M	82.8	173	10.6	182	11.4	13.7	33.5	131	6.8	8.3	95	419	14	26	148	60	3	11.6	131.6	1.1	7.25	61	36	2.5	452	1704	285	4.66	35.44	41	18	NA	NA	NA	100	1	1	1	NA	NA	1	1	1	1	1	NA	NA
27596192	63	M	104	NA	13.5	419	10.8	19.2	35.7	136	4.2	9.7	96	166	17	19	53	22	4.2	16.9	64.2	1.5	7.45	35	100	2	390	29	3	NA	36.33	99	21	144	127	133	97	NA	1	1	1	NA	NA	1	NA	1	1	NA	NA
27616642	70	M	68.2	NA	12.5	155	10.3	17.1	32.5	125	4.2	10.8	79	349	24	37	141	58	2.1	13.7	150	1.3	7.42	47	40	3.4	451	NA	32	0.71	36.44	121	23	92	60	69	99	NA	1	1	NA	NA	NA	1	1	NA	1	1	1
27624253	58	M	79.8	173	12.3	180	9.3	20.9	28.9	130	4	8.8	103	162	14	16	35	13	0.8	18	40.1	1.6	7.41	39	348	3.7	295	NA	NA	NA	36.67	84	18	85	53	60	96	NA	1	1	1	NA	NA	1	1	1	1	1	NA
27645150	75	M	64	157	18.6	152	13.4	16.6	41.6	136	4.1	7.9	104	102	20	34	87	87	2.3	22.4	65.9	2.1	7.34	36	162	2.3	859	262	36	3.45	36.33	96	33	133	73	89	94	1	NA	1	NA	NA	1	NA	NA	1	1	NA	1
27661903	69	F	105.7	165	11.4	171	8.9	15.9	29.6	140	3.9	8.8	105	175	22	33	122	36	3.8	15.4	91.7	1.4	7.26	35	35	1.4	3588	1294	55	3.13	NA	125	17	70	49	53	100	1	1	1	1	NA	NA	1	NA	NA	1	NA	1
27666624	63	M	59.1	165	3.6	275	10.8	13.9	34.2	146	3.4	7.3	100	99	17	3798	7786	53	2.1	21.6	31	2	7.34	63	65	3.6	5620	1478	5	0.28	36.61	78	24	100	54	66	83	NA	1	NA	NA	NA	1	NA	NA	NA	1	NA	1
27668896	51	M	71	173	3.6	60	8.2	19.6	28	135	7.4	9.5	94	67	23	566	1637	17	5.3	18.5	31.5	1.7	7.33	44	46	9.7	5095	43	1	0.24	37	118	17	87	51	57	92	1	1	NA	1	NA	NA	1	1	1	NA	NA	NA
27674406	71	M	70.9	170	7	398	10	15.9	30.3	139	3.9	9.4	97	134	19	19	53	16	1.3	13.5	62.8	1.2	7.39	42	16	2.5	324	303	23	0.58	36.94	111	28	114	79	90	99	NA	1	NA	NA	NA	NA	NA	1	1	1	NA	NA
27685417	83	F	60.3	168	14.2	442	9.9	13.1	31.5	141	5	10.1	103	260	24	57	523	45	2.5	12.2	150	1.1	7.46	28	210	2.3	1212	4031	294	23.63	36.89	74	19	151	55	81	100	NA	1	1	1	NA	NA	1	NA	NA	1	NA	1
27710348	81	F	47.4	160	4.1	77	7.9	13.2	24.2	138	5.8	9.1	105	192	11	21	23	64	2.2	14.1	29.9	1.3	7.38	28	202	3	337	42	3	0.06	36.44	60	15	107	41	58	100	NA	1	1	NA	NA	NA	1	NA	1	1	NA	NA
27715450	89	M	113.8	170	7.2	184	13.6	13.5	41	137	4.2	9.7	101	111	11	53	370	22	1	12.1	56.7	1.1	7.36	48	241	1.8	995	1187	NA	NA	36.5	79	21	135	84	99	93	1	1	NA	NA	NA	NA	NA	NA	NA	1	NA	1
27718387	88	M	76.1	163	8.8	137	13	12.5	37.2	135	4	8.6	102	198	16	83	610	25	1	12.1	115	1.1	7.34	38	121	3.6	969	2350	294	NA	36.61	61	22	148	117	127	91	1	1	NA	NA	NA	NA	NA	NA	1	1	NA	NA
27741129	81	M	72.7	168	13.2	191	9.5	14.2	31.3	146	4.5	8.7	103	305	23	37	57	75	4.9	13.4	34.5	1.2	7.3	46	41	4	317	1218	13	0.66	36.56	77	12	132	68	89	95	NA	1	1	1	NA	NA	1	NA	NA	1	NA	NA
27774546	70	F	69.8	160	35.8	780	13.2	30.1	41.7	133	5.5	8.7	101	116	19	29	36	63	8.3	15.6	57.1	1.4	7.26	32	65	1.8	1047	NA	NA	12.92	36.56	60	17	105	71	82	98	NA	1	NA	NA	NA	NA	1	NA	1	1	NA	NA
27777702	63	M	78.5	165	11.7	171	10.5	13.6	31.6	138	4.7	8.3	106	148	15	57	87	14	1.4	15.5	28.5	1.5	7.28	51	258	2.4	383	NA	NA	NA	36.28	110	21	90	65	110	100	1	1	1	1	NA	NA	NA	1	1	1	NA	NA
27787494	83	F	63.1	NA	13.5	284	9.6	15.2	30.3	134	4.4	8.9	99	141	20	67	90	70	2	14.8	93.6	1.4	7.42	NA	NA	1.8	671	417	30	3.12	36.78	87	18	115	70	81	98	NA	NA	1	NA	NA	NA	1	1	1	1	NA	NA
27791663	82	F	151.9	NA	32.1	411	6.8	18.2	20.6	134	4.5	7.3	96	196	18	17	15	43	3.3	21.9	40.6	2	7.36	37	72	2.9	156	144	3	0.05	36.72	78	24	124	88	99	100	1	1	1	1	NA	1	NA	NA	NA	1	NA	NA
27825876	58	F	57.2	163	18.1	167	8.1	NA	24.8	146	2.6	7.3	109	124	17	41	79	5	0.4	26.6	72.3	2.4	7.44	33	37	2.3	457	533	NA	0.22	36.39	131	18	119	99	103	100	NA	NA	NA	NA	NA	NA	NA	NA	NA	1	NA	NA
27834147	65	M	90	NA	12.1	187	14	14.6	42.4	128	4.6	8.3	83	106	19	6670	8325	76	4.2	NA	34.8	NA	7.38	46	63	2.4	7330	NA	12	0.07	36.72	82	19	131	90	99	98	1	1	NA	NA	NA	NA	1	1	NA	1	NA	1
27852226	65	F	88.4	NA	13.2	304	11.3	13.2	32.5	126	3.7	8.6	88	158	14	77	142	12	0.9	12.6	27.7	1.1	NA	NA	NA	NA	685	531	23	3.95	35.5	87	23	116	59	73	98	NA	1	NA	1	NA	NA	NA	1	1	NA	NA	NA
27853033	82	M	65	173	20.6	164	13	13.6	39.4	141	4.5	8.1	107	200	20	100	378	23	1	25.3	NA	2.4	7.31	36	150	1.8	655	2484	NA	20.29	36.72	98	14	120	51	61	100	NA	1	1	1	NA	1	NA	1	1	1	NA	NA
27892535	64	M	67	173	12.1	275	12.4	15.9	36.1	138	4.2	9.2	104	143	13	41	327	17	0.7	15	43.6	1.4	7.38	41	250	1.3	747	NA	332	7.26	37.44	103	28	93	66	76	94	NA	1	NA	1	NA	NA	NA	NA	NA	1	NA	NA
27938129	73	M	89.5	175	3.6	25	12.8	17.9	39.2	137	4.4	8.7	105	333	14	116	147	41	1.6	34.5	109.7	3.2	7.34	40	31	2	862	772	79	2.34	36.11	101	14	167	122	130	95	1	1	1	NA	NA	NA	1	NA	NA	NA	NA	1
27954417	56	M	100.3	180	19.6	126	11.2	12.1	32.9	139	4.8	7.2	97	177	9	87	200	18	1	16.5	29.5	1.5	7.45	46	219	1.5	637	90	NA	NA	NA	83	14	149	69	87	95	NA	1	1	NA	NA	NA	NA	NA	1	1	1	NA
27993916	79	M	49	157	24.5	362	10.8	20.1	37.7	137	5.9	8.7	106	201	17	23	41	31	1.3	12.1	24.2	1.1	7.11	66	237	2.1	300	257	23	0.16	36.89	123	25	134	77	91	100	NA	1	NA	NA	NA	NA	1	NA	NA	1	NA	NA
28005368	76	M	64.8	170	10.8	210	13.7	14.1	39.7	137	4.7	9	100	178	15	20	77	44	1.6	14	42.8	1.2	NA	NA	NA	NA	NA	622	21	2.28	36.56	71	23	146	66	86	95	NA	1	1	1	NA	NA	1	1	1	1	NA	NA
28015626	64	M	118	178	17	237	10.1	14.3	32.2	134	3.6	8.1	94	262	21	218	233	40	7.3	12.7	48.9	1.2	7.26	40	172	1.7	528	253	2	0.07	36.83	92	18	135	75	92	94	NA	1	1	NA	NA	NA	1	NA	1	NA	NA	1
28071767	70	M	102	178	19.1	272	16.6	13.9	49.5	139	4.2	8.4	103	174	18	148	871	22	1	11.4	43.4	1.1	7.46	33	85	2.5	1436	8973	NA	13.88	38.22	77	24	94	69	74	95	NA	1	NA	NA	NA	NA	NA	1	1	1	NA	NA
28097635	59	M	62.1	170	7.2	74	11.6	16.6	36.2	132	6.4	9.5	87	93	18	1774	2105	25	3.5	79.1	37.7	7.1	7.37	53	40	4.2	970	37	22	0.4	37.39	57	20	122	63	81	93	1	NA	NA	1	NA	1	1	NA	1	NA	NA	NA
28107776	91	M	71.4	NA	12.8	241	12.8	13.6	38.3	139	5.2	8.4	104	138	16	NA	NA	29	1.8	11.3	63	1	7.32	43	85	2	NA	1725	242	4.85	36.61	86	27	91	48	57	94	NA	1	NA	NA	NA	NA	1	NA	1	1	NA	NA
28158383	70	M	118	173	11.5	118	8.9	13.7	26.7	143	3.9	8.6	107	213	13	NA	NA	20	1.1	14.8	27.6	1.4	7.41	37	339	5.2	NA	NA	NA	NA	37.61	87	16	105	64	73	91	NA	1	1	1	NA	NA	NA	NA	1	1	NA	NA
28170940	60	M	65.9	160	15.1	125	6.9	12.6	20.9	138	4.7	8	110	121	10	NA	43	39	2.8	15.3	24.7	1.4	7.3	44	398	2	262	NA	NA	NA	36.56	80	21	114	57	74	96	NA	1	1	1	NA	1	1	NA	1	1	NA	NA
28176916	84	M	84	165	7.7	72	9.2	19	27	133	4.5	9.1	94	120	17	32	38	85	5.8	12.9	31.5	1.2	7.4	37	29	2	262	NA	8	2.79	36.56	92	19	106	66	79	100	NA	1	1	1	NA	NA	1	NA	NA	NA	NA	NA
28178107	55	M	102.5	178	12.1	249	15.5	16	50.2	132	5.2	8.4	93	206	19	358	235	67	1.7	19.6	58	1.8	7.26	49	172	4.5	604	138	3	4.06	36.83	66	20	NA	NA	NA	92	NA	1	1	1	1	NA	NA	NA	NA	1	NA	1
28184832	82	M	78	183	NA	251	10.3	16.2	31.7	135	4.5	8.2	97	119	14	14	35	32	1	20.3	34.2	1.9	7.43	38	29	1.9	278	NA	2	0.19	36.83	144	23	131	95	105	95	1	1	NA	1	NA	1	NA	NA	1	1	NA	NA
28202334	78	M	113.2	168	17.7	179	8	15.8	25.9	142	6.9	5.2	111	176	10	NA	NA	14	1	18.6	35.1	1.7	7.37	42	363	1.2	NA	NA	NA	NA	36.72	80	8	90	60	71	99	NA	1	1	1	NA	NA	1	NA	1	1	NA	NA
28203176	69	M	67.7	NA	25.3	317	10.6	13.3	32.2	133	4.3	8.3	97	126	16	13	17	15	0.9	24.2	33.6	2.2	7.53	29	41	1.3	373	43	1	0.29	37	113	31	108	64	76	93	1	1	NA	1	NA	1	NA	NA	1	1	NA	NA
28203598	70	F	57.1	147	21.7	168	6.7	19	25.1	140	5.5	8.7	106	160	16	2083	2346	24	1.1	25.8	30.8	2.4	7.33	36	100	5.6	1135	2411	61	0.04	36.39	78	24	109	79	88	100	1	1	1	NA	1	NA	1	NA	1	1	NA	NA
28224056	74	M	57	NA	8.2	274	12.5	13.4	37.3	139	3.9	8.4	99	123	18	37	24	81	3.1	14.1	33.9	1.3	7.42	38	37	1.4	328	NA	4	0.91	36.89	99	26	105	76	86	91	NA	NA	NA	NA	NA	NA	1	NA	NA	1	NA	1
28228684	73	M	96.5	170	11.7	230	12.3	13	38.1	132	4.8	9.2	96	572	20	47	107	48	1.4	12.6	58	1.2	7.37	30	79	2.7	747	NA	34	0.78	36.33	92	22	122	102	110	96	1	1	1	NA	NA	NA	NA	NA	NA	1	NA	NA
28243333	87	F	67.6	NA	8.1	116	11.6	14.7	37	145	4.4	8.4	104	107	17	NA	35	71	2.4	NA	NA	NA	7.25	66	32	2.3	308	NA	76	1.44	36.78	74	22	120	63	81	99	NA	1	NA	NA	NA	NA	1	NA	1	1	NA	NA
28261194	71	M	75	173	10.1	133	12.7	12.5	37.1	132	4.3	8.6	102	280	12	33	53	41	1.9	15	66.8	1.4	7.4	31	362	2	438	NA	NA	NA	36.78	79	8	157	83	105	99	NA	1	1	1	NA	NA	NA	1	1	1	NA	NA
28264065	87	M	83.8	173	17.3	219	11.8	16.3	36.9	133	5	8.6	98	237	19	19	82	17	1	14.6	150	1.3	7.33	40	226	2.2	1297	259	13	0.34	36.39	95	40	98	78	84	94	NA	1	1	1	1	NA	1	NA	NA	1	NA	NA
28272943	85	F	46.5	165	18	165	10.4	26.1	37.3	150	3.2	6.8	113	213	20	207	494	61	2.3	12.5	33.3	1.2	7.37	43	35	2.2	973	317	4	0.34	36.67	109	17	118	80	88	100	1	1	1	1	1	NA	NA	1	1	1	NA	NA
28290632	70	M	88.2	170	16.3	163	13.4	15.3	40.5	138	7.3	7	110	167	15	170	348	38	1.6	13.7	24.9	1.2	7.11	59	80	1.8	601	1099	208	2.68	36.83	93	20	99	54	81	97	1	1	NA	1	NA	NA	NA	1	1	1	NA	NA
28335223	47	F	84	160	19.6	273	12.4	13.3	36.3	136	4.1	8.1	103	107	13	72	270	14	0.8	12.3	53.9	1.1	7.49	32	54	1.1	1303	2966	182	4.42	37.22	73	18	111	54	69	98	NA	NA	NA	NA	NA	1	NA	1	1	1	NA	NA
28336560	84	F	63.4	163	12.1	168	9.3	12.6	29	137	4.9	9.2	106	153	9	21	104	47	1.8	17.5	150	1.6	7.29	49	41	2.5	634	1222	213	6.21	36	53	14	143	47	72	97	1	1	1	1	NA	NA	1	1	1	1	NA	NA
28344405	90	M	76.4	178	24.2	219	7.8	14.7	24.4	142	5.6	9.1	107	187	20	497	1008	60	3.4	16.9	85.8	1.6	7.42	24	94	4.1	1335	1205	128	7.46	36.22	98	29	97	56	68	92	1	1	NA	1	NA	NA	1	NA	NA	1	NA	1
28359716	85	M	81.5	173	12.1	129	10.4	14.5	30.4	131	4.3	8.5	94	196	25	348	399	96	8	13.7	150	1.3	7.43	23	121	6.2	736	346	24	0.93	36.67	65	15	151	55	76	99	NA	1	1	NA	NA	NA	1	NA	NA	1	NA	NA
28364206	74	F	108	165	18	233	10	13.2	29.2	126	5.1	8.9	93	384	13	NA	NA	59	1.5	14.6	150	1.3	7.26	52	293	1.2	NA	139	11	1	35.56	96	20	95	35	47	96	NA	1	1	NA	NA	NA	NA	NA	1	1	NA	NA
28364772	92	F	75.3	NA	15.7	279	9	16.7	27.6	138	3.4	7.6	101	136	22	46	48	51	2.4	25.8	144.7	2.3	7.43	28	24	2.1	NA	36	4	1.72	36.39	89	27	101	50	61	95	1	1	NA	1	NA	1	1	NA	1	1	NA	1
28378325	87	M	83	173	17.4	286	11.8	15	33.5	139	5.1	10.4	104	363	14	178	286	28	1.6	22.4	62.8	2.1	7.51	32	36	2	465	325	18	0.46	36	67	11	158	44	73	100	NA	NA	1	1	NA	NA	NA	1	1	1	NA	NA
28386154	79	F	61.7	160	23.3	212	11.2	16	32	138	3.5	9	106	106	14	177	746	46	1.2	21.3	39.9	2	7.54	30	309	4.4	5695	549	NA	NA	36.06	109	16	91	46	57	98	1	1	1	NA	NA	NA	NA	NA	NA	1	NA	NA
28396110	82	M	NA	NA	9.3	111	15.3	18	47	141	3.7	8.3	104	98	16	32	40	25	1.1	14	34.2	1.3	7.31	45	31	1.5	425	57	3	NA	35.78	127	26	114	93	102	98	1	1	NA	1	NA	1	NA	NA	1	1	NA	NA
28403863	90	M	88.6	193	7.3	359	9.6	17.7	28.4	139	4.3	7.9	101	126	15	NA	NA	39	2.2	14.2	51.6	1.3	7.49	31	188	4.5	NA	434	69	1.55	36.5	88	24	133	63	81	92	1	1	NA	1	NA	NA	1	NA	1	1	NA	NA
28406457	45	M	84.4	183	21.9	194	13.9	14.2	41.7	139	4.5	6.2	110	262	17	246	254	11	0.8	15.6	130.7	1.4	7.24	40	169	3	NA	5376	267	NA	38.78	83	20	123	94	100	100	1	1	NA	1	NA	NA	NA	NA	1	NA	NA	NA
28407258	69	M	105.9	170	9.6	133	7.3	14.5	22.1	137	4.2	8.7	111	191	8	15	42	18	0.9	17.2	32.2	1.6	7.41	44	277	3.7	451	NA	NA	NA	36.72	82	8	104	60	71	86	1	NA	1	NA	NA	1	NA	1	1	1	NA	NA
28407805	73	F	70	168	11.6	119	15.7	12.7	47	143	4	8.7	106	183	16	17	33	17	0.9	12.3	125.3	1.1	7.25	57	124	1.1	596	NA	NA	0.09	37.28	103	25	101	42	55	92	NA	1	NA	1	NA	NA	NA	NA	NA	1	NA	1
28409501	75	F	60	150	12.1	367	11.5	13.2	35	143	5.1	8.1	104	485	19	30	12	14	0.4	13.2	150	1.1	7.39	40	397	1.9	117	281	18	1.53	36	87	9	136	55	74	100	NA	NA	1	NA	NA	NA	NA	1	1	1	NA	NA
28410820	91	M	88	173	11.7	231	12.2	16.6	37.3	133	3.6	8.2	89	139	19	20	130	49	2.6	13.2	42.4	1.2	7.49	37	81	2	614	NA	77	1.84	37.11	83	19	89	59	69	96	NA	1	1	1	NA	NA	1	1	NA	1	NA	1
28432017	87	M	60.5	NA	27.1	749	9.7	16.2	32.6	153	4.9	8	113	139	21	29	45	72	1.9	16.9	43.3	1.5	7.38	44	44	2.4	589	217	10	0.9	38.39	101	18	97	65	75	99	1	NA	NA	1	NA	1	NA	NA	1	1	NA	1
28453791	88	F	71.9	163	18.8	214	15	12.1	45.6	142	3.8	8.5	99	142	23	39	175	46	2.1	27.4	35.7	2.6	7.4	37	242	4.4	1152	1650	206	2.29	37	121	18	199	56	64	100	1	1	NA	NA	NA	NA	1	NA	1	1	NA	1
28453882	89	F	72.7	170	16.5	209	8.9	15.4	30.3	139	3.9	8.5	108	135	14	21	47	22	2.1	13.8	137	1.3	7.43	24	100	1	527	128	7	2.94	37.17	107	31	104	55	67	98	NA	1	NA	1	NA	1	1	1	1	1	NA	NA
28454802	94	M	55.5	163	24.5	83	5.8	19	18	153	3.8	8.2	111	136	20	652	970	45	1.4	14.7	21.8	1.3	7.27	44	55	5.5	1149	749	62	2.74	36.61	115	14	121	76	87	100	1	NA	NA	1	NA	1	NA	NA	1	1	NA	NA
28456321	54	M	81.9	170	2.6	217	17.2	13.3	53.3	147	3.3	7.3	104	279	30	853	1490	14	1.5	13.6	35	1.2	7.11	48	50	13.6	NA	576	31	1.26	37	118	23	137	106	117	81	1	NA	NA	NA	NA	NA	NA	NA	NA	1	NA	NA
28468830	67	F	130.2	163	28.3	214	9.5	15	30.4	137	4.5	8.1	109	93	11	35	48	19	1.1	13.8	26.3	1.3	7.35	46	379	2.3	272	NA	NA	NA	36.56	86	22	96	53	61	100	NA	1	NA	1	1	NA	NA	1	1	1	NA	NA
28487062	83	F	66.2	155	7.2	153	12	13.5	37.4	139	3.8	8.5	106	164	14	18	43	11	0.5	12.2	54.3	1.1	7.37	39	297	0.9	230	231	29	0.4	36.83	99	21	143	26	58	100	1	1	1	1	NA	NA	NA	NA	NA	1	NA	NA
28490664	70	F	84.1	160	18.3	233	9.9	12.8	29.1	126	4.2	8.3	87	340	19	47	173	62	1.4	14.4	150	1.3	7.42	33	97	1.3	580	963	35	4.51	36.5	79	16	106	53	68	99	NA	1	1	NA	NA	NA	NA	NA	NA	1	NA	NA
28501497	84	M	81	165	18.4	196	7	12.7	21.7	147	4	8.5	112	95	18	46	144	43	1.8	18.6	33.4	1.8	7.34	39	422	3.6	507	788	39	4.27	37.5	87	14	NA	NA	NA	98	NA	1	1	1	NA	NA	NA	1	1	1	NA	1
28508247	86	M	80.5	175	13.2	270	10.4	14.7	32.8	138	4.9	8.2	108	128	14	97	97	30	1.5	20.4	78.7	1.9	7.35	40	118	1.5	NA	206	21	1.83	36.89	100	14	108	72	80	100	1	1	NA	1	NA	NA	1	1	1	NA	NA	NA
28543040	85	M	86.8	180	7.3	98	11.1	17.4	34.7	139	3.6	8.6	100	85	13	831	394	34	1.3	20.7	30.1	1.9	NA	NA	NA	0.9	192	NA	NA	NA	37	75	25	113	72	85	96	1	1	NA	NA	NA	NA	1	NA	1	1	1	NA
28548230	68	F	65	168	2	115	11	12.8	34	140	3.2	6.6	103	196	16	123	197	16	1.6	14.1	30.2	1.3	7.22	60	39	2.4	558	12160	167	0.2	37.22	83	29	118	63	77	94	NA	NA	NA	NA	NA	NA	NA	NA	NA	NA	NA	NA
28551877	50	M	70	168	22.4	243	13.6	13.4	40.3	141	3.9	7.3	102	304	24	255	607	22	2.3	12.4	150	1.1	7.23	44	240	6.7	1738	3690	NA	8.86	36.61	106	22	117	78	81	100	NA	1	NA	NA	NA	1	NA	1	1	1	NA	NA
28558620	75	F	80	163	13.1	220	11	12.8	31.6	125	3.4	7.3	92	148	18	26	45	14	0.7	14.1	31.7	1.3	7.53	27	161	1.2	NA	506	18	0.11	36.56	62	14	102	72	80	98	1	1	NA	1	NA	NA	NA	1	1	1	NA	NA
28565011	74	M	84.8	NA	8.9	166	9.9	13.3	31	133	6.4	10.2	97	245	22	87	83	71	3.4	13.9	27.7	1.3	7.31	41	40	2.2	3200	97	5	0.09	36.44	91	15	104	75	82	100	1	1	1	1	NA	NA	1	NA	1	1	NA	1
28567426	71	M	103.4	183	7.3	109	15.3	13.6	44.5	136	3.7	8.1	109	121	13	103	388	36	1.2	11.8	53.1	1.1	7.36	31	95	1.4	631	3698	468	3.25	36.67	80	10	114	56	71	96	1	1	NA	NA	NA	1	NA	1	1	1	NA	NA
28569563	73	M	90	173	11	98	5.7	17	19.3	141	5.8	7	107	104	16	11	11	100	9.2	13.8	28.9	1.3	7.15	58	30	0.9	324	89	7	0.11	36.11	74	21	76	53	61	77	NA	NA	NA	NA	1	1	1	NA	NA	NA	NA	NA
28579091	40	M	97	178	11.3	243	9.6	13.5	28.8	131	3.9	7.5	95	309	24	102	100	79	3.9	14.7	87.2	1.3	7.26	39	100	0.9	427	233	16	2.16	36.78	72	13	97	64	71	92	NA	1	1	NA	NA	NA	1	1	1	1	NA	1
28591150	67	M	84	175	14.6	171	15.9	13.5	48.1	136	3.9	9.1	99	287	13	100	241	28	1.9	14.5	150	1.3	7.47	31	160	2.7	611	1792	51	2.63	36.78	82	27	109	73	82	96	1	1	NA	NA	NA	NA	1	NA	1	1	NA	NA
28595464	56	M	102.5	191	18.2	190	13.8	12.6	39.6	140	4	7.4	107	159	17	232	396	20	1.2	14.5	97.2	1.3	7.25	41	312	3	639	1035	118	1.2	38.44	69	23	133	107	114	98	1	NA	NA	1	NA	1	NA	1	1	1	NA	NA
28618361	75	M	94.5	173	14.1	273	9.8	18.6	30.9	132	5	8.4	92	79	22	371	1120	45	4.5	33.6	28.2	3.1	7.33	45	29	4.3	1166	380	16	0.15	36.67	110	10	94	70	78	99	1	1	1	1	NA	NA	1	1	1	1	NA	1
28621241	87	M	81.4	175	10.8	132	12.7	16.6	37.8	133	4	9.3	87	128	31	182	109	106	4.9	32	58	2.9	7.44	33	198	2.7	346	458	4	0.08	36.28	60	14	82	55	61	95	1	NA	NA	NA	NA	NA	1	NA	1	1	1	1
28676335	70	M	76.4	170	7.7	311	8.3	15.4	27.7	143	4.3	8.7	110	111	9	9	14	26	1.5	19.6	56.2	1.8	7.28	46	375	0.5	267	NA	5	0.95	36.67	77	19	116	67	82	100	1	NA	NA	1	1	NA	NA	1	1	1	NA	NA
28725090	78	M	97.2	180	11.8	286	10.1	15.9	31.3	128	5.3	8.7	95	126	19	57	89	77	3.1	25.8	89.6	2.3	7.3	42	35	1.5	346	384	45	3.32	36.28	78	16	92	37	35	96	1	1	NA	NA	NA	NA	1	NA	1	1	NA	1
28729985	83	M	71.7	173	4.8	131	7.1	19.8	20.6	114	4.5	6.5	83	564	12	1104	560	25	1.2	21.3	150	1.9	7.33	44	40	4.1	1107	NA	3	0.03	36.67	72	18	108	78	88	100	1	1	1	NA	1	NA	NA	NA	1	1	NA	NA
28735920	69	M	119	185	3.6	66	10.6	13.3	34.2	142	4.7	8.3	104	197	24	16	31	51	4.6	20.4	27.4	1.9	7.25	39	45	6.6	303	1183	9	1.33	38.11	136	28	131	76	87	100	NA	1	1	NA	NA	NA	1	NA	1	NA	NA	NA
28738594	78	M	86.4	175	8	138	10.8	13.6	30.8	138	3.4	7.5	108	107	15	NA	NA	27	1.5	14.8	105.2	1.3	7.44	30	64	0.9	627	810	33	5.1	37	69	16	98	44	58	86	NA	1	1	NA	NA	NA	NA	NA	1	1	NA	NA
28752337	73	M	82.8	163	9	263	8.8	13.7	28.7	138	4.6	8.2	103	452	17	39	36	57	1.4	14.7	148.4	1.4	7.49	32	137	1.5	627	245	5	0.36	36.61	73	14	123	45	63	92	1	1	1	1	NA	NA	NA	NA	1	1	NA	NA
28769379	77	F	108.4	160	7.3	205	10.9	14.2	35.8	141	5.8	8.4	102	217	13	136	153	24	1.2	16.3	46	1.5	7.4	49	98	2.4	5455	378	7	0.41	37.94	90	28	132	70	85	97	1	1	1	NA	1	1	1	NA	1	1	NA	NA
28777141	77	F	62	165	12.1	199	13	14.3	NA	135	4.4	9.5	96	262	19	22	18	21	1	10.9	35.9	1	7.44	40	503	3	NA	NA	NA	NA	37.11	93	25	118	50	67	98	1	1	1	1	NA	NA	NA	1	1	1	NA	NA
28803063	78	F	64.5	165	19.2	135	13.4	16.5	39.5	138	5	8.4	101	355	25	1345	1952	54	1.2	17.1	29.3	1.6	7.35	30	249	4.8	509	323	41	1.02	36.61	59	16	82	66	70	100	1	1	1	NA	NA	NA	1	NA	1	1	NA	NA
28805457	58	M	126	183	15.1	213	15.8	15	47.1	123	5.8	8.9	81	369	19	116	40	68	1.6	9.6	60	0.9	7.39	57	68	1.8	NA	79	8	0.17	36.33	96	16	87	50	58	93	NA	NA	1	NA	NA	NA	NA	1	NA	1	NA	1
28837015	74	M	87.7	183	18.5	113	9.8	14.2	29.8	136	4.4	8.9	99	457	20	11	313	60	1.8	12.7	150	1.2	7.35	36	112	2.2	953	NA	214	NA	36.67	74	22	114	81	92	100	1	NA	1	NA	NA	NA	1	1	NA	1	NA	NA
28885239	89	M	65.3	180	12.7	127	10.9	13.1	32.9	142	4.8	9.8	114	189	11	1546	1505	75	2.3	16	25.5	1.5	7.12	50	35	6	502	NA	34	3.41	37.11	119	28	119	76	90	99	1	1	1	1	NA	1	NA	1	1	1	NA	NA
28889570	48	M	152	183	12.9	254	13.5	14.3	40	142	3.9	7.9	108	100	11	60	388	11	1.1	13.3	36.5	1.2	7.36	45	78	1.1	1021	NA	348	12.35	36.83	79	18	98	75	84	97	NA	NA	NA	NA	NA	NA	NA	1	1	1	1	NA
28898695	55	M	59.1	165	32.9	195	17.2	12.8	53.3	129	3.1	5.6	98	737	23	420	1327	18	1.4	18	150	1.7	7.15	40	95	11	NA	6827	NA	15.04	37.67	105	21	NA	NA	NA	97	NA	1	NA	1	NA	NA	NA	NA	NA	1	NA	NA
28902523	64	M	84.8	173	19.9	224	14.9	13.7	43.4	141	4.1	6.3	108	259	20	535	755	19	1.1	17.1	150	1.5	7.13	55	67	7.1	1067	746	51	0.91	37.06	81	30	136	108	55	99	1	1	NA	NA	NA	NA	NA	1	1	1	NA	NA
28904251	62	M	100.9	175	8.9	108	10.9	15	33.5	120	4.5	8.4	85	81	11	21	92	24	2.8	18.8	42.7	1.7	7.41	45	22	3.4	NA	639	12	NA	36.44	81	14	94	54	64	95	1	1	NA	NA	NA	NA	1	NA	1	1	NA	NA
28934261	92	F	59.4	152	10.3	130	14.5	15.9	44.8	141	5.7	10.4	101	126	18	116	441	40	2.1	13.1	76	1.2	7.31	54	43	2.8	961	NA	78	6.17	36.06	66	17	104	55	71	97	NA	1	NA	1	NA	NA	NA	NA	1	1	NA	NA
29001804	79	M	61.2	173	17.1	174	8.8	14.6	28.9	139	5.6	8.9	91	314	39	21	24	75	6.3	11.4	27	1.1	7.08	26	99	17	NA	NA	8	0.08	35.89	120	29	110	70	83	100	NA	1	1	1	NA	1	1	NA	NA	1	NA	NA
29006469	46	M	80.6	170	10	237	9.1	15.6	28.5	138	4.3	9.3	104	114	14	28	33	52	3.2	16.2	50.6	1.5	7.45	31	81	1.2	368	284	5	1.5	36.78	54	17	158	54	85	99	NA	1	1	1	NA	NA	1	NA	1	1	NA	NA
29014163	92	M	70	NA	15.7	295	8.5	14.9	28.1	139	4.4	8.5	98	205	21	31	45	110	11.4	12.5	77	1.1	7.45	40	30	1.1	NA	152	5	7.93	36.94	113	18	84	50	59	88	1	1	NA	1	NA	NA	1	NA	1	NA	NA	NA
29065979	59	F	92	157	10.7	240	8.3	15.4	24.8	141	3.9	9.2	97	278	18	2166	3287	61	3.5	15.6	43.3	1.4	7.45	37	97	4.8	9435	967	29	6.4	37.5	80	24	129	48	92	86	NA	1	1	NA	NA	NA	1	NA	1	1	NA	NA
29085036	81	M	84.7	173	10.6	607	6.7	16.8	21.8	140	4	7.8	113	237	11	261	1087	54	0.9	16.6	29.7	1.5	7.17	44	179	2.4	457	24	2	0.24	36.89	102	19	136	58	81	100	NA	1	1	1	NA	NA	NA	NA	1	1	NA	NA
29091898	91	F	55.4	150	6.5	153	9	13.2	28.5	141	4.2	7.8	107	121	10	16	60	13	0.5	12.4	150	1.1	7.44	NA	NA	1.6	314	610	106	2.77	36.17	70	27	112	63	74	96	NA	1	NA	1	NA	NA	NA	1	1	1	NA	NA
29116286	57	F	72.7	157	5.7	395	7.3	14.1	23	137	4.2	8.4	98	127	12	5	8	14	0.7	16.2	27.6	1.5	7.48	42	66	0.8	268	50	1	0.91	36.94	88	23	106	51	69	97	1	NA	1	1	NA	NA	NA	1	1	1	NA	NA
29211352	77	M	87.5	173	7.3	141	6.8	13.7	19.9	141	3.4	8.4	111	101	9	9	42	18	0.7	15.3	39	1.3	7.35	49	434	3.6	293	NA	NA	NA	36.17	80	10	127	60	77	100	NA	1	NA	1	NA	1	NA	1	1	1	NA	NA
29219971	78	M	73.5	178	12.9	144	9.6	18.1	30.3	139	3.9	6	92	135	20	4219	10490	100	4.5	34.9	32	3.2	7.43	46	31	2.7	11465	NA	6	0.31	37.28	99	26	104	54	66	99	NA	1	1	1	NA	NA	1	NA	1	1	NA	1
29236732	89	F	58.6	NA	24.5	271	8	15.5	24	132	4	9.9	102	199	17	NA	NA	21	1.8	16	88.3	1.5	7.28	36	36	5.1	NA	58	29	1.55	36.61	70	22	91	50	60	96	NA	1	1	NA	NA	1	NA	1	1	1	NA	NA
29241519	60	F	63.4	161	7.6	146	8.9	14.2	27.5	135	4.6	10.2	95	144	17	15	69	19	3.8	12.7	31.4	1.2	7.36	53	39	1.9	NA	2780	187	13.91	36.61	85	23	89	41	53	96	1	1	NA	1	NA	NA	1	NA	1	NA	NA	NA
29273880	71	F	61.1	147	15.6	87	10.6	13.7	32.4	139	3.2	8	109	100	10	34	69	17	0.8	13.2	31.8	1.2	7.38	36	42	1.6	787	NA	7	4.04	36.78	106	22	142	90	106	97	NA	1	NA	1	NA	1	NA	1	1	1	NA	NA
29282596	54	F	69.9	168	20.8	256	11.1	14.1	35.8	139	5.6	8.7	111	129	11	14	31	10	0.6	16	30.2	1.5	7.4	35	270	2.3	370	NA	NA	NA	36.72	101	17	102	65	76	100	NA	1	1	1	NA	NA	NA	1	1	1	1	NA
29307482	77	F	56	157	15.2	194	11.9	12.6	36.9	142	5.6	7	116	114	11	75	115	13	0.9	14.1	150	1.3	7.24	46	69	3.1	378	NA	NA	NA	37.17	70	20	109	65	79	99	1	NA	NA	NA	NA	NA	NA	NA	1	1	NA	NA
29349222	56	F	79.8	165	30.4	289	12.7	13	38.8	144	4.2	8.1	116	185	15	26	34	11	0.6	12.8	25.5	1.1	7.2	51	92	1.5	340	217	16	0.86	36.56	102	20	159	79	93	84	NA	NA	NA	NA	NA	NA	NA	NA	1	NA	NA	1
29349528	70	M	82	173	9.5	257	16.8	12.3	49.3	136	4.6	9	103	117	17	115	590	10	0.8	11	32.2	1	7.36	32	69	2.8	1159	6115	NA	11.85	37.17	93	26	99	68	76	94	NA	1	NA	1	NA	NA	NA	1	1	1	NA	NA
29349656	61	M	73.6	188	12.1	109	16.1	15.9	47.6	135	3.8	8.8	97	155	18	827	1385	43	2	27.3	150	2.5	7.42	28	120	3.4	497	NA	15	0.39	36.78	114	24	89	64	72	97	1	1	NA	1	1	NA	NA	NA	NA	1	NA	1
29356798	66	F	190	173	5.5	180	13	15.9	39.8	138	3.5	8.2	105	84	12	45	44	14	1	14.5	37.5	1.3	7.39	43	40	1.3	319	925	8	0.02	36.61	111	23	132	67	84	100	1	1	NA	1	NA	1	NA	1	1	1	1	1
29362455	62	M	135	183	21.2	139	17	12.5	55	141	5.7	9	106	382	21	1991	2831	31	2.2	39.4	29	3.6	7.27	33	252	6.4	4435	1031	6	0.09	36.89	162	28	105	78	88	89	1	1	NA	NA	NA	NA	NA	NA	NA	NA	NA	NA
29368998	70	F	89.9	163	12.4	276	8	15.8	25	133	6.7	9.9	94	130	23	259	337	31	4.3	13.4	64	1.2	7.43	28	131	6.1	787	357	36	2.27	36.67	104	31	121	75	89	100	NA	1	1	1	NA	NA	1	1	1	1	NA	1
29377950	66	F	80.9	168	11.3	228	9.3	14.2	31.3	138	5.6	8.7	100	724	29	45	51	55	1.4	12.8	150	1.1	7.2	43	341	1.8	NA	242	24	0.63	36.67	94	15	108	29	49	100	NA	1	1	1	NA	NA	NA	NA	1	1	NA	NA
29483140	78	M	85.7	173	12.1	347	9.9	14.8	30.7	139	3.3	8.6	99	112	13	211	184	18	0.7	15.7	31.1	1.4	7.47	39	97	1.3	375	NA	2	1.02	36.44	65	17	127	60	78	98	NA	1	NA	NA	NA	NA	NA	1	1	1	NA	NA
29497990	76	M	72.2	165	14.9	159	10.3	15.5	32.7	139	5.1	8	109	228	12	22	122	38	1.9	12.7	36.4	1.2	7.31	39	240	1.4	829	NA	183	1.61	36.72	73	23	105	59	73	97	NA	1	1	1	NA	NA	1	NA	1	1	NA	NA
29506957	88	F	58	NA	19.2	327	11.6	15.1	38.4	141	4.6	8.3	106	243	16	226	328	44	1.7	13.8	150	1.3	7.29	43	62	1.5	703	NA	31	9.55	36.72	62	14	94	56	67	100	1	1	1	NA	NA	NA	NA	NA	1	1	NA	NA
29519741	90	F	59.3	NA	24.1	418	10.3	20	33.4	145	4.2	8.4	113	185	15	NA	10	52	1.7	14.2	28.4	1.3	7.33	34	37	1.2	263	19	4	0.18	35.67	67	25	84	35	50	100	NA	1	1	1	1	1	NA	NA	1	1	NA	1
29531980	91	M	78.2	170	11.1	354	8	15.4	27.6	136	4.1	8.2	99	220	14	4475	6516	35	1.4	32.5	30.8	3	7.39	43	251	1.6	6980	69	2	0.06	37	82	16	117	59	70	90	1	1	1	1	NA	1	NA	NA	1	1	NA	1
29557088	83	M	84.6	178	4.4	117	8.1	13.7	25.2	132	4.2	8.5	103	128	3	23	27	20	1.2	17.5	34.8	1.6	7.42	43	319	1.1	305	NA	NA	NA	36.56	80	11	132	61	80	100	1	1	NA	NA	1	NA	NA	1	1	1	NA	NA
29566299	30	M	90	183	19	272	13.7	14.2	39.3	141	4.2	8.2	107	124	16	128	811	14	1.2	13.9	98.4	1.2	7.47	29	53	0.9	1103	7946	493	22.18	36.44	101	22	90	54	63	94	NA	NA	NA	NA	NA	NA	NA	1	NA	1	NA	NA
29566561	81	F	67.1	152	17.7	262	10.9	15.2	32.9	136	5.8	9.2	97	185	23	47	155	26	4.8	15.3	150	1.4	7.29	52	114	3.4	677	606	80	4.7	33.83	98	18	133	64	82	100	NA	1	NA	NA	NA	NA	1	1	1	NA	NA	NA
29567255	93	M	64.2	165	12.9	140	9.5	21.3	30.3	137	3	7.7	95	126	26	562	727	129	3.4	13.6	26.5	1.2	7.3	39	29	3.3	4630	315	65	1.1	36.72	94	21	95	57	67	98	1	1	NA	1	NA	NA	1	NA	1	1	NA	1
29569727	63	M	95	NA	16.9	96	12.3	15.9	38.9	139	5	8.1	96	247	30	223	355	80	2.7	46.5	33.4	4.3	7.35	26	52	4.3	977	20	2	0.22	37.17	115	27	96	60	71	98	NA	NA	1	NA	NA	NA	1	NA	NA	1	NA	NA
29573431	64	M	113	178	18.7	235	12.6	12.1	38.7	144	4.5	8.7	110	195	18	107	265	25	1.5	13.3	37.6	1.2	7.24	54	83	1.6	742	762	NA	2.6	37.11	80	15	94	47	62	96	1	NA	NA	NA	NA	NA	NA	1	1	1	NA	NA
29668761	77	F	60.3	157	18.9	324	9.2	15.7	29.7	138	4.3	7	106	202	15	96	88	36	1.6	13.4	39.4	1.2	7.26	38	87	2.9	481	NA	15	3.21	35.83	90	24	96	66	71	100	1	1	NA	NA	NA	NA	NA	NA	NA	1	NA	NA
29674405	48	M	114	183	27.3	168	10.6	16	33.1	129	5.6	7	93	153	22	614	139	46	1.5	17.8	48	1.6	7.48	28	90	1.8	903	1765	9	6	36.61	97	23	95	79	82	98	1	NA	NA	NA	NA	NA	NA	1	1	1	1	1
29675270	64	F	90	159	4.2	237	11.9	18.6	37.1	133	4.9	10	95	60	23	11	73	53	2.9	14.8	28.9	1.3	7.26	44	102	1.1	236	141	37	0.4	34.56	61	12	97	46	53	86	1	NA	NA	NA	NA	NA	1	NA	1	1	1	NA
29677738	78	M	87.1	173	31.8	295	10.7	14.1	34.2	139	3.1	8	106	104	17	NA	NA	22	1.1	13.9	32.7	1.3	7.28	43	347	6.4	NA	NA	NA	NA	36.72	80	13	90	59	66	100	1	1	1	NA	NA	NA	NA	NA	1	1	NA	NA
29700838	84	M	79.4	NA	9.4	224	11.3	14	34.2	133	4	8.1	98	152	19	61	284	32	2	12.8	29.8	1.2	7.39	33	72	2.9	NA	1893	36	0.69	38.39	131	31	150	66	85	96	1	1	1	1	NA	1	1	NA	NA	NA	NA	NA
29747723	69	F	90.5	173	11	357	9.7	14.8	29.6	141	3.8	8	107	129	11	18	32	6	0.7	12.8	26.9	1.1	NA	NA	NA	NA	NA	175	12	0.82	36.89	64	13	88	30	38	98	NA	1	1	1	NA	NA	NA	NA	1	1	NA	NA
29756945	61	M	144.9	178	9	182	12.7	15.4	40.3	143	4.4	8.2	108	152	17	967	1326	33	2	12.6	53.2	1.2	7.31	42	80	1.8	2577	NA	220	3.13	36.44	112	16	138	102	109	99	NA	1	1	1	NA	NA	1	1	1	1	NA	1
29778924	76	F	113.6	163	10.7	169	11.2	14.4	33.5	133	4.7	9.4	96	200	20	22	40	53	1.7	14.1	71.8	1.3	7.36	35	75	1.3	334	157	26	0.47	36.5	129	42	114	89	98	93	1	1	NA	1	NA	1	NA	1	1	1	NA	1
29804784	80	M	77.8	NA	8.4	62	13.3	15.7	41.8	138	4.6	8.4	104	97	15	41	49	34	1.4	19.4	33.6	1.8	7.41	29	63	2.9	363	NA	3	0.02	37.06	92	21	117	61	78	95	NA	1	1	1	NA	NA	NA	1	1	NA	NA	NA
29806621	47	F	60.9	157	19.3	245	11.6	14.5	34.4	141	3.7	8.9	103	110	19	64	553	11	0.8	12.5	93.6	1.2	7.47	28	188	2.1	1326	4947	417	23.99	36.5	70	21	105	79	87	100	NA	1	NA	NA	NA	NA	1	1	1	1	NA	NA
29810445	77	F	69.4	155	7.5	65	11.5	19.9	36.4	135	3.7	8.7	95	113	16	10	30	67	6.2	13.4	31.5	1.2	7.41	44	102	1.9	293	NA	3	0.23	36.39	90	9	100	59	69	90	1	1	1	1	NA	1	1	NA	NA	NA	NA	NA
29818583	87	M	101.6	173	23.8	314	13.5	14.7	42.4	135	4.5	9	100	234	15	19	44	24	1.6	12.7	31.5	1.2	7.39	33	60	2.1	379	231	21	0.29	37.33	89	26	95	65	75	92	NA	1	1	NA	NA	1	NA	NA	NA	1	NA	NA
29830193	55	M	75.5	178	12.4	207	13.5	16.2	36	144	4	7.3	110	360	18	31	150	18	1.2	13.7	29.6	1.2	7.36	25	85	1.9	756	1537	215	2.54	36.61	106	23	95	50	59	99	NA	NA	1	NA	NA	NA	NA	NA	1	1	NA	NA
29865425	82	M	79	NA	10.1	216	8.8	13.4	28.1	140	4.8	8	101	199	13	27	237	26	1.1	14.8	150	1.4	7.38	50	299	1.2	815	1436	180	13.69	36.5	120	22	NA	NA	NA	99	NA	1	NA	1	NA	NA	NA	NA	NA	1	NA	NA
29881372	61	M	105	185	13	216	6.6	20.4	23.1	140	5.2	7.4	110	94	18	21	54	99	2.8	18.9	27.9	1.8	7.23	39	142	3.8	369	35	4	0.24	37.17	91	29	135	37	59	99	NA	1	NA	1	NA	1	NA	NA	1	1	NA	NA
29883545	91	F	43.6	NA	13	311	9.6	16.8	31.3	139	5.4	7.4	108	125	15	84	278	16	1.4	25	150	2.3	7.2	55	42	2.4	NA	1117	460	5.38	36.11	89	23	124	54	72	100	NA	NA	NA	NA	NA	NA	NA	NA	NA	1	NA	NA
29914524	80	F	90	NA	3.9	70	10.1	19.1	33.1	143	3.9	7.7	110	69	10	35	36	15	0.3	14.9	23.7	1.4	7.42	41	39	1.7	928	NA	10	0.05	36.83	126	15	97	49	60	100	1	1	1	1	NA	NA	NA	NA	1	1	NA	NA
29939761	68	M	95.3	NA	19.2	286	11.4	15.7	35.5	144	3.3	10.1	93	256	33	37	54	57	8.1	13.7	37.3	1.3	7.32	42	60	8.4	308	143	5	0.39	36.5	84	16	124	32	57	87	1	1	1	1	NA	NA	1	NA	1	NA	NA	NA
29940683	92	F	53.7	NA	8.1	124	9.7	16.6	29.2	143	4.6	7.7	108	215	19	23	147	63	1.4	16.3	28.7	1.5	7.34	37	39	1.5	618	146	59	5.37	37.17	101	14	119	70	86	100	NA	1	1	NA	1	NA	1	NA	1	NA	NA	NA
29947543	68	F	35.8	152	13.9	774	12.5	13.2	37.7	139	4.8	8	104	150	16	26	54	20	0.9	11.8	31.2	1.1	7.17	58	26	4	263	108	15	1.1	36.83	112	26	89	65	74	94	NA	NA	NA	NA	NA	1	NA	NA	1	1	NA	1
29961953	92	F	86	152	15.5	308	9.9	14.6	27.6	129	4.5	8.5	100	252	16	52	50	32	1.1	13.6	40.6	1.2	7.37	27	79	3.4	465	462	35	5.32	34.44	77	22	135	59	79	90	NA	1	1	1	NA	NA	NA	NA	1	NA	NA	1
29991539	70	M	98	183	11.3	183	10.1	16.2	29.3	133	4.9	8.9	91	325	18	30	237	46	2.5	15.5	40.5	1.4	7.38	53	193	1.3	618	2843	262	3.88	37.67	109	32	93	58	65	88	NA	1	1	1	NA	1	NA	NA	1	1	NA	NA
[truncated: 19 more columns]
