# Supplementary material for: Fluid balance trajectories and prognosis in patients with acute myocardial infarction complicated by cardiogenic shock: a group-based trajectory model approach
Source: Front Cardiovasc Med. 2026 Jan 5;12:1674197. doi: 10.3389/fcvm.2025.1674197 (PMC12812695; doi:10.3389/fcvm.2025.1674197)
Supplement: Supplementary file 8 [file Table1.xlsx]

## Sheet: 单因素+多因素回归
Table 1. Results of Univariate and Multivariate Cox Proportional Hazards Models
Variables	Univariate			Multivariate
	P	HRb (95%CI)		P	HR (95%CI)
Trajectory
2		1.00 (Reference)			1.00 (Reference)
1	0.338	1.19 (0.84 ~ 1.68)		0.925	1.02 (0.69 ~ 1.50)
3	<.001	2.40 (1.63 ~ 3.54)		0.068	1.54 (0.97 ~ 2.44)
4	<.001	2.26 (1.46 ~ 3.50)		0.191	1.37 (0.85 ~ 2.21)
Gender
0		1.00 (Reference)
1	0.429	0.91 (0.73 ~ 1.14)
AFib
0		1.00 (Reference)
1	0.384	1.10 (0.89 ~ 1.37)
HTN
0		1.00 (Reference)			1.00 (Reference)
1	0.026	1.35 (1.04 ~ 1.77)		0.588	1.09 (0.80 ~ 1.47)
DM
0		1.00 (Reference)			1.00 (Reference)
1	0.009	1.34 (1.08 ~ 1.67)		0.598	1.07 (0.83 ~ 1.38)
HLP
0		1.00 (Reference)
1	0.353	0.90 (0.72 ~ 1.12)
COPD
0		1.00 (Reference)
1	0.272	1.21 (0.86 ~ 1.72)
PNA
0		1.00 (Reference)			1.00 (Reference)
1	0.031	1.32 (1.03 ~ 1.69)		0.058	1.30 (0.99 ~ 1.71)
CKD
0		1.00 (Reference)			1.00 (Reference)
1	<.001	1.70 (1.36 ~ 2.12)		0.325	0.84 (0.60 ~ 1.18)
ACEI ARB
0		1.00 (Reference)			1.00 (Reference)
1	<.001	0.34 (0.26 ~ 0.43)		<.001	0.51 (0.38 ~ 0.69)
Beta Blocker
0		1.00 (Reference)			1.00 (Reference)
1	<.001	0.37 (0.29 ~ 0.46)		<.001	0.44 (0.34 ~ 0.57)
Furosemide
0		1.00 (Reference)			1.00 (Reference)
1	0.009	0.64 (0.46 ~ 0.90)		0.306	0.82 (0.56 ~ 1.20)
Spironolactone
0		1.00 (Reference)			1.00 (Reference)
1	0.005	0.51 (0.32 ~ 0.82)		0.099	0.65 (0.40 ~ 1.08)
Dobutamine
0		1.00 (Reference)
1	0.230	1.16 (0.91 ~ 1.48)
Dopamine
0		1.00 (Reference)
1	0.117	1.21 (0.95 ~ 1.53)
Epinephrine
0		1.00 (Reference)
1	0.221	0.85 (0.66 ~ 1.10)
Norepinephrine
0		1.00 (Reference)			1.00 (Reference)
1	0.003	1.48 (1.15 ~ 1.92)		0.782	1.04 (0.77 ~ 1.41)
Phenylephrine
0		1.00 (Reference)
1	0.230	1.15 (0.92 ~ 1.44)
Ventilation
0		1.00 (Reference)
1	0.237	0.74 (0.45 ~ 1.22)
CRRT
0		1.00 (Reference)			1.00 (Reference)
1	<.001	1.89 (1.46 ~ 2.44)		0.939	1.01 (0.71 ~ 1.45)
Sepsis
0		1.00 (Reference)			1.00 (Reference)
1	0.002	1.69 (1.22 ~ 2.34)		0.090	1.37 (0.95 ~ 1.96)
AKI
0		1.00 (Reference)
1	0.143	2.09 (0.78 ~ 5.61)
Age	<.001	1.03 (1.02 ~ 1.04)		<.001	1.02 (1.01 ~ 1.04)
Weight	0.022	0.99 (0.99 ~ 0.99)		0.330	1.00 (0.99 ~ 1.00)
WBC	0.546	0.99 (0.98 ~ 1.01)
PLT	0.122	1.00 (1.00 ~ 1.00)
Hb	<.001	0.89 (0.85 ~ 0.93)		0.217	0.97 (0.91 ~ 1.02)
RDW	<.001	1.17 (1.11 ~ 1.23)		0.073	1.06 (0.99 ~ 1.13)
Na	0.099	1.02 (1.00 ~ 1.04)		0.030	1.02 (1.01 ~ 1.05)
K	0.904	1.01 (0.88 ~ 1.16)
Ca	0.676	1.03 (0.90 ~ 1.18)
GLU	0.664	1.00 (1.00 ~ 1.00)
AG	<.001	1.05 (1.02 ~ 1.07)		0.021	1.04 (1.01 ~ 1.07)
ALT	0.314	1.00 (1.00 ~ 1.00)
Cr	<.001	1.37 (1.23 ~ 1.53)		0.672	1.03 (0.88 ~ 1.21)
PT	0.002	1.04 (1.01 ~ 1.06)		0.502	1.01 (0.98 ~ 1.04)
APTT	0.151	1.00 (1.00 ~ 1.00)
Ph	0.134	0.45 (0.16 ~ 1.28)
PaCO2	0.887	1.00 (0.99 ~ 1.01)
PaO2	0.038	0.99 (0.99 ~ 0.99)		0.721	1.00 (1.00 ~ 1.00)
Lac	<.001	1.14 (1.06 ~ 1.22)		0.510	1.03 (0.95 ~ 1.11)
LDH	0.786	1.00 (1.00 ~ 1.00)
TnT	0.325	0.99 (0.96 ~ 1.01)
T	0.624	0.95 (0.77 ~ 1.17)
HR	0.957	1.00 (0.99 ~ 1.01)
RR	<.001	1.03 (1.01 ~ 1.05)		0.283	1.01 (0.99 ~ 1.03)
SBP	0.855	1.00 (1.00 ~ 1.01)
SpO2	0.746	1.00 (0.97 ~ 1.02)
SOFA	<.001	1.06 (1.03 ~ 1.09)		0.931	1.00 (0.96 ~ 1.04)
Charlson	<.001	1.16 (1.12 ~ 1.21)		0.431	1.03 (0.95 ~ 1.12)
